# Supplementary material for: Stevia rebaudiana Bertoni, an American plant used as sweetener: Study of its effects on body mass control and glycemia reduction in Wistar male and female rats
Source: PLoS One. 2024 Feb 27;19(2):e0298251. doi: 10.1371/journal.pone.0298251 (PMC10898749; doi:10.1371/journal.pone.0298251)
Supplement: S1 Raw data — (ZIP) [file pone.0298251.s001.zip]

Archive with 8 entries (7 files):
- Raw data/
- Raw data/alimento consumido no acumulado hembras.csv
- Raw data/alimento consumido no acumulado machos.csv
- Raw data/bebida ingerida no acumulada hembras.csv
- Raw data/bebida ingerida no acumulada machos.csv
- Raw data/Incremento en masa hembras.csv
- Raw data/Incremento en masa machos.csv
- Raw data/Raw data stevia hormonas.xlsx
