# Supplementary material for: Stevia rebaudiana Bertoni, an American plant used as sweetener: Study of its effects on body mass control and glycemia reduction in Wistar male and female rats
Source: PLoS One. 2024 Feb 27;19(2):e0298251. doi: 10.1371/journal.pone.0298251 (PMC10898749; doi:10.1371/journal.pone.0298251)
Supplement: S1 Raw data — (ZIP) [file pone.0298251.s001.zip › Raw data/alimento consumido no acumulado hembras.csv]

	Acesulfame K	Acesulfame K	Acesulfame K	Acesulfame K	Acesulfame K	Acesulfame K	Acesulfame K	Acesulfame K	Aspartame	Aspartame	Aspartame	Aspartame	Aspartame	Aspartame	Aspartame	Aspartame	Mezcla ace:asp	Mezcla ace:asp	Mezcla ace:asp	Mezcla ace:asp	Mezcla ace:asp	Mezcla ace:asp	Mezcla ace:asp	Mezcla ace:asp	Sacarina	Sacarina	Sacarina	Sacarina	Sacarina	Sacarina	Sacarina	Sacarina	Sucralosa	Sucralosa	Sucralosa	Sucralosa	Sucralosa	Sucralosa	Sucralosa	Sucralosa	Stevia	Stevia	Stevia	Stevia	Stevia	Stevia	Stevia	Stevia	Blank
1.	8.90	6.40	6.30	7.30	7.70	4.30	9.00	9.50	7.8	7.6	9.8	11.3	9.6	8.4	8.4	5.7	10.7000	8.1000	7.6000	9.9000	4.3000	7.8000	5.4000	7.9000	7.40	8.10	7.60	9.90	6.70	9.30	8.00	7.30	6.700	7.200	7.200	11.000	8.300	10.400	7.300	7.200	7.60	9.90	7.20	12.70	13.80	7.40	9.10	7.90	7.900
2.	8.90	8.20	8.90	9.60	6.90	11.30	9.90	9.10	10.1	6.9	9.0	9.0	7.9	9.0	9.4	9.2	8.6000	7.7000	7.6000	9.2000	2.8000	2.2000	9.6000	9.6000	10.00	9.80	9.20	8.10	9.10	8.10	8.40	10.50	8.200	8.800	7.000	9.800	8.700	13.700	9.200	8.200	9.80	6.90	10.30	9.00	8.90	5.40	13.10	8.80	8.500
3.	9.10	9.10	9.30	8.60	8.00	11.20	11.80	11.50	9.3	8.2	0.0	10.6	10.1	11.3	10.4	11.0	9.9000	8.7000	9.0000	8.8000	10.3000	8.8000	9.8000	11.3000	9.00	8.40	9.70	0.00	7.60	8.50	10.70	9.20	8.500	10.000	8.600	10.600	9.500	11.700	9.400	9.600	9.20	9.30	7.50	10.20	10.40	11.00	6.60	10.50	9.300
4.	11.70	9.20	9.70	10.30	8.50	9.10	10.00	10.00	10.1	9.0	11.2	8.2	9.8	10.9	8.1	10.3	11.6000	10.3000	8.6000	10.2000	10.1000	8.9000	10.9000	10.9000	8.90	9.40	8.80	9.10	9.90	9.70	11.00	8.70	8.500	9.500	9.300	9.300	11.400	7.600	9.200	10.800	10.10	10.30	9.30	9.80	9.10	10.50	9.80	10.80	7.700
5.	11.20	10.80	11.60	11.20	8.50	12.80	12.90	12.00	10.3	9.0	14.2	12.2	11.1	11.6	10.6	12.3	9.9000	10.1000	8.9000	10.3000	8.6000	10.1000	12.4000	10.6000	11.50	11.00	9.90	9.80	9.60	12.80	12.00	10.00	11.700	11.100	10.800	11.300	11.900	12.500	9.800	10.500	9.70	10.70	9.90	10.10	15.60	12.60	12.00	12.00	12.200
6.	10.50	9.40	12.20	11.20	8.20	13.30	13.20	12.70	10.8	11.3	11.2	13.0	11.7	11.6	10.5	13.1	11.9000	11.4000	9.7000	10.6000	10.9000	9.4000	11.3000	11.9000	11.30	11.30	10.30	10.30	11.80	12.00	12.90	10.90	9.800	9.600	11.900	12.300	12.000	12.700	10.800	11.100	7.50	11.00	10.40	11.10	11.70	12.20	11.60	11.40	11.000
7.	13.00	11.40	10.60	10.10	8.30	12.20	11.90	13.10	9.7	10.9	11.0	12.5	12.5	12.3	10.4	13.3	10.8000	9.8000	9.7000	10.7000	11.4000	10.8000	11.9000	13.9000	10.50	13.10	8.70	10.30	11.30	11.40	14.00	12.20	12.200	10.600	11.700	14.100	13.700	13.400	11.200	11.300	12.80	11.70	9.00	13.40	11.60	12.80	12.40	12.10	10.600
8.	12.50	11.10	11.90	11.10	7.90	16.00	13.90	14.30	11.3	13.1	10.8	14.4	14.1	13.4	10.5	13.9	13.0000	12.1000	10.3000	12.0000	13.0000	10.5000	12.4000	12.2000	12.20	10.20	8.00	11.40	11.30	11.60	14.20	13.00	10.100	12.300	10.400	14.800	11.200	16.100	12.200	12.900	10.90	12.10	10.90	12.30	14.00	12.90	12.70	13.20	11.100
9.	13.50	12.60	13.90	12.20	10.10	13.90	12.70	12.00	12.1	11.2	11.9	12.2	12.0	13.4	11.2	13.3	12.8000	11.0000	10.4000	11.7000	10.6000	10.7000	11.8000	12.8000	11.90	18.40	11.90	11.10	12.80	10.70	13.60	10.40	13.000	13.400	12.100	10.800	11.200	12.600	10.700	11.600	12.10	12.50	10.50	10.90	15.00	12.10	12.90	11.90	10.800
10.	12.90	16.00	14.60	11.20	8.20	14.60	13.80	14.40	12.0	11.3	12.4	13.0	13.7	13.3	11.9	13.0	12.4000	11.9000	10.1000	11.1000	14.7000	12.3000	11.4000	13.0000	14.70	15.50	13.10	10.90	13.00	12.00	14.40	11.80	12.000	14.000	12.700	14.000	14.100	14.000	11.200	13.800	12.70	12.80	10.80	12.00	11.60	13.70	12.10	14.30	13.200
11.	8.30	13.90	13.00	13.80	10.00	12.30	13.60	12.90	12.9	13.8	13.6	14.2	14.4	13.2	11.5	15.8	11.5000	11.7000	13.3000	13.3000	12.0000	11.9000	12.4000	14.1000	8.80	11.80	13.20	12.60	13.80	11.80	15.80	11.10	12.700	13.200	13.500	13.900	12.900	12.900	9.100	12.800	13.00	14.40	12.60	12.40	14.50	13.90	13.80	12.20	7.400
12.	13.10	16.60	12.40	13.40	11.10	13.80	13.80	14.60	14.1	14.2	12.5	13.2	15.1	13.7	12.9	15.8	12.7000	13.2000	11.5000	12.9000	12.7000	12.2000	14.2000	13.3000	14.10	18.10	10.70	12.00	14.20	13.50	12.70	11.30	12.300	14.000	14.400	13.200	12.800	12.300	12.600	2.800	14.80	14.00	13.40	14.20	13.40	15.10	15.20	13.40	13.900
13.	14.30	13.30	13.80	12.60	10.90	16.20	12.20	14.70	13.7	15.7	13.4	15.9	16.9	14.2	12.9	16.0	14.8000	14.1000	13.1000	14.0000	15.6000	12.8000	14.0000	13.8000	12.60	9.70	14.20	14.00	16.50	13.90	15.60	14.40	11.800	13.700	14.100	15.900	14.300	15.700	12.200	13.100	13.00	14.50	12.50	13.90	17.70	15.60	14.20	15.00	13.800
14.	15.30	15.20	11.90	13.30	9.80	14.00	13.90	12.60	13.2	13.9	14.0	4.1	13.8	12.4	9.5	12.2	11.8000	12.1000	13.4000	12.0000	13.4000	11.8000	12.0000	13.8000	14.20	23.40	10.70	11.80	14.60	12.80	13.70	12.80	13.400	13.600	14.800	13.000	11.200	13.900	11.500	11.600	13.00	6.30	12.40	11.80	13.60	13.60	13.30	12.50	12.600
15.	15.60	17.00	13.80	10.10	11.70	14.10	16.10	10.40	14.0	14.2	13.9	16.2	15.2	15.5	11.7	16.2	14.4000	13.5000	13.7000	14.4000	15.2000	13.9000	13.7000	14.3000	13.40	16.60	13.30	11.60	13.90	14.10	17.40	13.40	13.200	14.100	25.000	14.900	12.900	15.900	12.700	14.300	14.90	14.90	13.20	14.90	15.40	14.60	14.00	15.30	13.300
16.	12.60	12.40	11.80	13.50	13.50	14.10	13.60	14.10	14.5	14.4	12.5	15.0	14.9	15.1	12.3	16.8	11.6000	12.6000	12.2000	12.7000	17.7000	10.5000	12.6000	15.2000	13.20	13.30	12.10	11.40	13.10	13.60	13.70	13.50	6.800	9.700	14.600	14.400	15.100	14.500	12.700	13.600	11.50	14.10	11.80	12.70	16.90	14.60	13.70	13.50	13.300
17.	14.40	18.40	15.70	18.90	11.60	15.80	12.40	14.60	12.3	15.1	12.6	14.7	15.0	14.9	12.7	15.5	13.6000	12.7000	11.1000	11.8000	14.3000	11.7000	14.1000	15.2000	15.50	19.20	15.60	10.10	13.20	14.10	15.20	12.40	13.900	18.300	11.600	14.500	13.300	14.600	10.400	12.800	16.60	11.80	11.00	12.90	14.10	14.40	14.70	14.00	16.600
18.	15.10	13.70	12.10	12.80	11.70	13.70	10.50	11.00	13.8	13.9	13.6	12.6	14.8	9.5	11.4	15.8	11.3000	11.3000	14.1000	13.5000	14.0000	12.2000	11.3000	13.5000	13.20	13.70	12.40	13.40	15.10	10.90	12.50	13.80	13.900	13.100	16.100	18.500	11.400	12.300	9.800	14.100	13.80	11.90	11.20	13.50	15.30	15.30	15.60	13.20	13.800
19.	10.20	16.50	13.50	13.50	12.50	11.70	15.90	13.70	14.4	15.8	12.3	15.2	13.7	12.7	11.2	13.6	14.0000	13.1000	13.7000	13.9000	9.6000	13.9000	12.9000	16.8000	12.90	15.20	14.00	13.00	14.80	12.80	14.40	13.60	13.200	13.400	14.300	15.100	14.000	12.600	11.000	12.600	13.90	11.80	25.60	13.00	15.60	15.80	12.90	11.90	13.100
20.	15.20	16.00	13.40	14.70	12.20	14.60	14.60	14.40	12.2	13.6	13.8	14.9	17.2	13.5	12.8	14.7	23.3000	11.2000	15.0000	14.0000	14.8000	13.6000	11.3000	11.6000	14.00	14.40	14.90	12.50	13.70	13.00	14.50	13.60	13.100	15.100	14.700	18.900	16.500	15.300	14.400	13.800	15.60	14.80	13.50	12.60	17.30	14.20	12.20	13.80	17.000
21.	17.10	17.60	13.80	13.00	12.70	13.90	12.70	14.20	13.4	15.5	14.6	14.4	15.7	13.3	12.1	12.4	10.0000	13.3000	13.4000	8.8000	12.4000	10.8000	12.0000	13.1000	15.20	15.80	14.10	12.00	15.70	12.60	14.50	8.30	13.800	14.300	10.500	12.500	12.900	13.500	11.700	13.800	21.60	12.90	13.60	13.00	13.10	13.30	14.60	11.90	14.800
22.	14.90	13.30	13.80	12.90	12.80	17.70	14.60	15.30	13.6	14.9	10.1	13.3	16.0	15.7	12.3	15.8	14.6000	12.5000	14.0000	14.8000	17.8000	11.1000	14.2000	16.9000	13.90	15.10	13.90	11.60	14.30	13.30	16.70	15.60	12.400	14.800	16.000	12.900	15.000	12.600	12.800	17.000	15.10	12.90	13.10	16.50	14.20	16.30	15.80	13.80	7.300
23.	12.10	15.20	12.70	14.20	12.20	13.70	11.70	11.70	14.6	16.1	14.9	15.0	16.5	11.5	12.1	14.9	12.9000	13.2000	14.0000	14.1000	14.0000	12.8000	11.9000	12.9000	11.20	15.20	11.90	13.50	14.90	12.90	15.60	13.10	12.600	11.700	15.300	14.100	13.400	11.800	13.900	13.400	14.80	14.40	13.30	11.50	15.40	17.50	14.30	13.90	12.200
24.	16.20	16.60	11.60	14.40	13.00	14.40	13.10	12.30	12.6	14.5	14.8	14.7	13.7	13.1	13.0	14.8	13.8000	11.8000	15.2000	13.8000	17.4000	12.8000	11.1000	12.2000	14.70	17.40	12.70	10.10	14.20	12.20	15.40	14.30	13.800	14.700	15.500	14.000	14.600	19.300	11.200	10.300	16.40	11.80	13.60	14.40	17.30	16.00	13.90	13.10	15.300
25.	10.20	16.90	13.10	13.20	12.30	18.50	12.80	8.90	13.6	14.9	13.8	15.3	16.2	14.8	6.7	11.0	14.6000	10.9000	14.1000	14.5000	15.4000	13.6000	13.5000	15.9000	12.10	16.00	12.70	11.20	14.60	14.70	16.30	8.00	13.900	13.100	16.900	13.300	15.900	15.500	13.400	12.200	14.10	13.30	14.90	13.80	17.00	15.60	9.70	8.80	15.200
26.	15.30	13.50	14.30	13.20	12.90	16.80	19.00	18.00	16.4	14.0	15.1	15.7	18.1	14.6	14.0	18.4	14.5000	11.9000	14.1000	16.8000	15.3000	12.5000	13.0000	20.8000	14.80	17.00	14.20	12.10	13.80	12.40	20.80	16.20	16.500	11.000	16.100	14.800	13.300	20.500	16.200	19.000	13.60	14.80	14.00	14.10	15.60	19.10	11.60	17.60	13.900
27.	15.90	15.50	11.40	16.20	14.20	17.60	13.80	14.00	16.4	17.7	15.0	13.0	14.5	12.1	10.2	13.6	14.1000	14.7000	15.6000	16.7000	15.2000	10.7000	13.1000	14.9000	13.60	16.70	13.10	15.50	16.30	12.30	14.50	11.00	12.300	16.100	14.600	12.800	14.500	13.800	10.200	15.200	16.60	15.70	15.20	12.10	16.10	17.40	15.50	13.10	13.900
28.	15.90	15.50	12.20	15.00	13.90	14.10	14.80	15.90	14.5	15.9	12.4	14.8	15.9	9.6	14.1	15.1	15.6000	13.6000	14.0000	14.8000	15.6000	12.8000	12.6000	10.6000	14.00	16.10	13.30	13.70	15.80	9.50	9.00	12.00	14.100	13.100	17.200	13.400	10.500	12.000	10.400	15.300	13.30	12.90	13.90	13.10	12.40	12.80	16.20	13.70	15.600
29.	14.90	16.10	14.50	16.50	14.90	18.10	14.90	15.00	14.5	16.4	15.5	17.5	16.0	14.2	13.3	13.6	13.8000	12.6000	17.2000	16.2000	5.7000	13.5000	14.0000	12.8000	12.80	16.70	14.80	16.70	15.50	13.30	16.10	12.50	15.800	15.400	16.700	15.200	13.900	14.900	11.800	15.600	15.40	13.20	15.50	13.30	16.10	17.90	15.90	14.40	17.000
30.	17.70	18.70	17.20	13.20	13.30	16.30	16.70	12.80	16.0	17.2	15.3	14.0	15.7	13.9	12.4	14.6	12.8000	12.3000	15.5000	15.8000	12.5000	14.1000	10.4000	13.9000	17.80	20.90	16.80	9.10	16.70	14.20	15.10	12.00	20.000	17.200	19.000	15.000	14.700	17.700	11.900	16.000	19.10	13.20	15.20	12.70	11.60	17.10	15.30	14.20	13.400
31.	15.30	16.50	14.90	14.50	13.60	14.50	14.90	14.90	14.6	15.6	12.7	14.9	13.4	18.2	12.9	13.7	16.4000	14.6000	14.1000	16.4000	20.8000	12.1000	12.1000	15.8000	16.40	19.90	15.90	10.30	15.60	14.10	17.10	13.60	15.500	16.100	16.600	12.700	14.900	16.000	13.000	14.300	16.30	15.30	14.20	13.20	13.70	9.90	12.30	15.30	15.200
32.	15.40	15.20	13.60	16.00	13.70	14.30	11.50	13.00	15.2	13.7	14.7	12.6	12.9	12.0	8.7	11.5	12.2000	10.1000	15.9000	17.4000	7.6000	9.2000	11.4000	12.9000	13.60	16.50	15.30	10.20	10.60	13.30	14.40	11.50	14.400	14.100	16.700	12.900	14.900	12.800	11.000	13.300	15.40	12.30	15.00	12.60	15.80	14.90	14.40	14.40	14.300
33.	14.70	16.10	15.40	15.60	17.80	14.30	13.50	12.90	12.6	13.1	15.6	11.4	15.4	14.4	10.6	14.3	11.4000	13.2000	16.8000	14.8000	12.7000	13.1000	13.4000	13.1000	14.40	18.10	14.50	14.40	15.50	12.40	14.80	12.80	15.700	13.700	16.600	13.800	14.400	13.400	12.900	14.000	17.30	11.50	14.40	14.00	17.80	18.50	15.80	13.80	15.200
34.	17.10	17.90	15.70	15.00	13.80	18.60	14.60	16.30	13.5	17.0	15.0	15.9	15.7	14.4	13.9	15.8	13.4000	13.6000	14.5000	16.1000	12.0000	13.0000	13.1000	12.4000	15.00	17.60	15.00	12.00	16.40	13.10	17.20	14.50	15.600	15.600	17.600	15.400	14.700	14.900	14.000	17.300	16.00	12.40	15.60	15.20	19.60	20.30	16.60	14.60	13.400
35.	14.30	18.40	16.50	15.10	14.80	17.90	16.80	15.50	14.3	18.9	14.7	13.3	16.3	14.2	13.9	16.0	15.8000	15.1000	16.0000	18.1000	9.3000	14.9000	13.5000	15.1000	13.70	15.90	14.10	12.00	16.20	13.00	16.50	14.20	15.500	14.700	16.300	15.200	14.300	17.100	14.100	17.000	15.10	13.70	15.40	12.70	16.00	15.50	16.30	14.60	13.200
36.	15.30	18.50	16.70	15.00	16.00	16.60	16.50	13.70	14.2	17.0	13.6	15.0	14.9	14.8	13.1	14.7	20.2000	15.9000	16.8000	18.3000	14.0000	12.1000	15.1000	18.1000	16.40	16.40	15.90	12.40	16.40	16.20	17.10	15.30	15.100	15.700	18.200	15.100	18.100	16.800	13.200	15.900	15.80	14.40	14.00	11.90	17.40	13.00	16.10	15.50	15.400
37.	20.30	19.60	17.30	15.00	13.50	16.30	13.60	14.80	35.1*	14.6	16.7	14.0	17.1	12.6	12.1	13.9	14.7000	13.2000	16.1000	16.9000	15.9000	11.1000	15.4000	14.9000	19.20	22.80	19.50	11.80	16.80	13.00	17.00	13.80	21.200	20.800	21.300	12.900	15.700	14.400	14.300	15.000	17.60	16.90	15.80	12.70	16.60	16.60	16.10	14.50	19.700
38.	17.30	19.50	16.00	19.30	12.40	17.20	13.30	15.90	17.7	14.8	12.2	12.5	15.1	13.4	10.8	12.7	11.2000	13.4000	16.1000	15.5000	12.8000	12.5000	12.8000	13.7000	14.80	19.00	16.10	9.10	5.40	13.40	13.10	13.60	14.200	16.400	14.900	13.600	12.800	14.800	11.700	15.900	17.90	14.70	15.20	11.40	16.20	18.20	17.30	15.60	14.400
39.	14.10	19.80	13.30	16.90	15.10	18.20	14.30	16.50	12.3	18.8	15.1	14.8	16.2	12.7	12.3	13.2	17.3000	16.3000	16.1000	18.0000	9.5000	13.3000	13.8000	12.7000	13.30	15.50	13.70	13.70	17.20	15.50	15.00	11.70	14.800	13.800	17.900	12.800	13.600	15.900	12.800	15.600	15.20	14.20	15.20	14.40	18.40	16.40	16.30	16.00	13.800
40.	16.10	18.60	14.70	15.60	13.70	16.60	15.00	14.60	14.2	15.1	13.3	9.4	16.6	13.3	12.2	15.0	14.5000	12.2000	15.4000	17.0000	11.6000	13.9000	13.4000	14.7000	15.80	17.30	16.40	10.50	15.90	11.20	15.90	14.50	15.200	15.200	18.500	13.800	15.000	16.000	12.300	15.700	15.30	13.90	14.10	12.20	14.70	14.80	14.30	10.20	14.100
41.	19.00	18.50	15.70	17.70	11.40	16.70	16.30	16.90	14.0	13.4	15.8	15.4	13.4	14.8	14.3	14.1	14.2000	4.6000	16.1000	18.9000	13.2000	12.8000	12.0000	15.8000	15.50	19.00	17.10	12.80	16.20	13.50	17.10	15.80	16.600	9.600	14.100	13.200	16.400	15.800	12.600	16.500	16.70	16.60	15.80	11.20	16.50	14.10	15.20	17.60	16.100
42.	15.90	15.70	13.50	5.90	14.20	18.40	14.40	12.80	14.5	18.0	15.1	16.6	16.5	12.8	11.6	13.9	13.3000	13.1000	15.4000	17.1000	13.6000	12.9000	14.7000	17.3000	25.60	17.00	14.60	14.50	15.80	12.60	15.40	13.80	17.000	11.200	14.400	12.800	15.500	16.100	13.100	16.700	14.40	14.00	15.40	19.00	25.80	13.70	18.50	16.10	13.900
43.	15.70	18.40	15.80	16.50	13.50	20.40	13.90	15.60	13.7	18.4	13.7	10.4	17.6	13.4	10.7	15.9	16.5000	15.3000	10.7000	18.1000	12.5000	11.7000	17.4000	17.1000	14.00	15.30	14.10	22.30	18.10	13.80	14.10	15.60	15.600	16.800	17.100	14.700	14.100	16.300	14.100	16.800	16.30	14.40	16.60	16.00	13.40	19.50	16.50	16.90	13.800
44.	17.20	17.90	14.20	15.60	14.00	16.90	16.50	14.90	11.1	15.8	14.4	12.8	15.9	14.8	12.4	14.6	14.8000	15.6000	14.9000	17.8000	12.2000	14.5000	12.0000	13.9000	13.50	17.00	16.30	10.90	14.40	12.30	14.00	13.40	14.400	12.400	17.300	12.200	11.800	15.800	12.800	14.300	15.50	14.40	13.30	13.20	16.10	17.00	16.60	13.30	13.700
45.	21.30	20.10	15.80	17.60	13.60	16.80	14.20	16.10	14.3	12.6	15.7	14.8	15.7	13.9	12.9	14.0	12.8000	15.7000	15.6000	17.5000	12.8000	13.3000	10.9000	14.1000	15.30	21.10	17.60	12.70	14.80	12.40	15.30	15.90	18.500	15.800	20.400	15.900	14.100	13.800	11.100	16.800	18.50	13.20	15.10	12.90	15.90	15.00	14.90	16.20	17.400
46.	16.30	18.10	16.50	11.40	15.00	18.40	14.50	15.30	13.6	16.8	15.7	13.7	16.6	15.0	13.7	13.3	15.3000	14.0000	15.3000	19.8000	12.7000	12.3000	17.9000	15.3000	15.20	15.50	14.50	12.20	18.30	16.00	15.60	12.80	16.600	13.600	14.600	14.300	16.000	14.600	12.500	17.400	15.80	14.00	15.10	11.70	16.00	12.30	15.00	14.70	12.500
47.	15.70	14.90	16.10	15.30	14.10	18.40	16.10	14.60	13.2	16.8	14.7	17.7	17.3	12.7	11.5	14.9	16.2000	15.7000	15.3000	17.7000	13.3000	12.3000	11.7000	15.5000	15.10	17.00	15.40	13.60	15.50	14.30	16.00	14.30	15.900	15.700	18.200	14.400	15.400	16.200	16.800	17.000	16.70	14.20	14.90	12.30	18.10	16.00	17.80	16.00	13.300
48.	17.30	15.80	16.20	17.00	11.50	15.50	12.90	13.80	13.5	16.6	13.2	13.3	15.2	12.9	11.9	13.5	15.8000	14.4000	17.2000	16.6000	15.5000	12.6000	13.9000	12.9000	16.10	17.80	16.20	13.30	13.30	11.20	12.50	15.70	16.300	14.500	19.000	13.800	13.600	13.600	10.000	16.600	15.10	14.10	15.30	12.90	17.10	16.30	18.90	14.40	15.200
49.	17.00	16.30	14.30	17.00	15.20	15.90	14.30	15.00	13.6	14.7	14.9	13.8	13.9	14.3	12.3	14.1	13.3000	14.2000	17.8000	18.3000	13.0000	11.7000	12.5000	13.9000	12.20	17.60	14.60	11.70	15.00	14.80	14.80	11.00	17.200	12.600	16.300	12.500	14.900	13.800	12.200	15.000	15.90	14.90	16.80	16.30	17.10	16.40	15.00	14.00	13.300
50.	16.50	15.80	16.40	1.00	14.80	19.60	17.90	15.70	14.9	17.0	15.7	15.3	17.8	14.5	13.1	16.0	16.8000	13.8000	16.8000	18.6000	9.2000	13.6000	13.4000	14.8000	14.50	19.00	15.70	16.10	18.10	11.00	16.60	14.10	15.500	14.400	14.100	12.500	16.000	15.200	10.900	18.300	17.20	16.30	15.80	13.60	16.40	12.50	15.60	17.90	14.700
51.	14.40	17.40	15.50	5.00	14.10	12.40	14.60	16.10	13.8	18.9	12.6	14.4	18.1	11.3	12.7	16.4	15.7000	14.6000	15.2000	19.5000	11.9000	12.6000	12.7000	16.1000	14.80	15.60	14.70	11.80	17.50	11.30	16.30	14.40	15.700	15.100	17.200	14.200	17.500	16.800	11.600	15.600	15.60	13.70	14.00	11.60	13.50	15.50	15.60	16.60	13.900
52.	15.80	15.70	15.80	18.90	13.00	17.50	13.20	13.40	13.9	16.1	13.3	15.9	14.3	11.5	9.3	12.4	17.5000	14.5000	17.4000	18.7000	13.8000	12.4000	12.7000	14.4000	16.80	16.60	17.10	12.80	15.60	12.80	12.80	12.20	16.800	17.400	17.800	13.300	15.900	13.900	9.600	11.700	15.90	13.00	14.50	11.80	17.50	14.50	15.40	14.60	14.500
53.	15.10	14.60	14.50	17.00	13.00	17.80	15.90	15.00	13.4	14.4	11.6	11.3	18.0	12.8	10.7	14.9	11.6000	14.2000	19.6000	17.5000	12.0000	13.3000	13.7000	14.0000	14.50	15.60	15.30	10.40	14.50	13.80	13.00	14.30	15.900	11.700	18.600	15.600	14.600	14.100	11.600	15.000	14.50	15.40	14.50	13.40	18.40	15.30	15.40	13.10	14.500
54.	18.70	16.80	13.70	16.70	13.00	16.70	16.10	14.60	14.7	18.3	13.7	14.6	13.9	14.4	11.7	14.8	17.5000	24.4000	18.2000	21.2000	13.9000	13.7000	14.0000	13.1000	14.00	18.50	16.40	14.10	18.80	17.80	13.80	12.70	17.900	13.600	13.300	13.300	13.600	12.000	11.600	16.700	18.60	14.30	17.10	14.50	17.80	11.90	15.00	16.00	15.600
55.	15.50	17.90	13.90	16.80	16.90	19.00	17.40	16.90	16.0	20.0	15.3	14.6	15.1	11.0	11.1	15.3	18.5000	13.4000	14.6000	21.3000	10.7000	13.3000	14.7000	14.0000	15.10	15.20	13.70	16.40	18.90	12.00	14.80	15.00	16.000	13.600	17.200	14.500	14.800	15.800	10.700	16.200	15.50	15.00	16.10	16.20	15.50	14.10	13.60	17.00	13.500
56.	19.10	16.20	15.10	19.40	17.00	16.60	8.90	13.80	15.5	20.7	15.7	15.9	16.7	12.8	11.9	13.9	16.1000	16.2000	17.6000	20.0000	13.0000	11.9000	13.2000	16.5000	17.60	15.60	16.00	14.00	15.50	11.10	14.70	18.90	15.900	18.200	17.500	13.900	15.800	14.800	11.800	9.700	15.10	14.30	15.10	11.80	14.50	21.10	14.10	17.50	16.900
57.	20.70	19.00	16.30	18.30	14.40	16.10	15.20	18.10	13.2	16.5	17.1	11.4	17.5	13.7	14.0	15.2	14.8000	15.6000	17.2000	18.3000	12.2000	12.0000	17.7000	17.6000	17.50	11.70	17.80	14.80	16.40	13.20	14.00	17.20	16.900	14.400	17.500	15.700	17.200	13.900	14.700	17.800	17.90	17.70	15.70	11.50	13.80	16.80	17.00	17.30	17.600
58.	19.30	15.90	16.90	14.90	10.80	16.60	14.90	14.90	14.0	16.5	12.4	14.2	15.7	13.4	10.1	15.2	14.7000	11.3000	17.5000	16.7000	13.4000	11.8000	12.2000	15.5000	18.00	18.10	15.60	12.80	16.00	9.80	19.50	12.90	19.400	17.500	22.100	14.600	15.900	14.100	13.000	15.300	17.80	14.50	14.20	11.70	18.20	14.00	17.80	17.70	15.600
59.	16.40	16.70	13.30	16.40	12.60	17.00	15.50	15.50	10.2	17.1	13.2	14.7	13.0	12.8	11.1	14.1	15.9000	11.5000	12.4000	17.3000	11.7000	13.4000	13.4000	13.5000	17.60	19.00	16.80	10.80	18.00	12.70	11.10	12.70	18.300	14.100	17.700	14.300	14.000	14.500	11.600	15.300	16.50	13.20	14.40	12.50	22.40	11.90	14.80	14.00	14.700
60.	15.30	17.50	13.80	17.30	13.20	17.50	16.90	16.60	13.2	17.0	14.1	14.1	13.8	12.9	13.0	14.9	15.6000	12.8000	17.5000	16.0000	13.3000	11.8000	15.2000	13.7000	15.00	16.40	13.90	14.20	15.30	13.20	14.00	13.80	19.300	14.200	16.400	15.100	14.400	15.000	10.000	13.500	15.40	12.40	13.70	13.10	12.30	15.30	15.50	13.50	11.500
61.	17.20	20.40	15.10	18.50	16.50	12.20	13.40	14.90	16.5	16.8	16.7	13.0	16.9	12.7	10.0	15.1	13.8000	11.8000	18.5000	17.7000	13.6000	16.6000	12.0000	14.7000	14.50	18.70	16.40	14.00	10.30	11.40	14.50	14.00	15.300	13.800	18.100	12.100	15.400	13.500	9.800	14.700	15.50	14.70	16.30	10.00	14.50	14.30	16.60	15.90	16.500
62.	18.50	17.40	16.70	15.40	12.20	18.50	14.10	16.20	13.9	16.3	15.3	14.7	15.4	16.5	12.0	15.8	14.8000	12.2000	15.8000	18.5000	19.6000	12.7000	14.8000	14.1000	15.00	16.70	16.10	13.00	14.40	12.50	15.10	12.30	17.700	14.000	16.500	14.700	19.300	12.600	11.500	17.000	16.40	13.80	16.00	12.30	11.80	14.40	17.20	17.00	15.100
63.	15.70	18.60	14.70	15.80	11.60	18.30	15.50	15.20	14.3	17.3	14.6	14.1	14.4	13.3	10.0	14.0	15.1000	11.6000	14.6000	18.0000	11.6000	13.8000	13.8000	14.7000	15.30	15.70	15.20	12.60	17.40	12.60	13.20	15.40	15.800	15.200	18.100	14.700	14.000	13.300	13.200	15.300	17.60	12.20	16.10	13.90	21.60	14.40	15.00	16.40	15.500
64.	16.50	17.90	14.10	17.00	12.00	16.80	16.50	15.10	14.1	22.9	15.0	16.3	14.8	16.6	12.0	16.4	16.6000	14.4000	17.2000	17.6000	13.3000	14.1000	14.1000	12.1000	15.50	15.80	15.10	14.90	15.40	12.50	15.80	12.20	14.400	15.900	18.100	19.000	12.200	14.500	11.700	13.400	14.40	13.50	20.00	14.70	17.00	15.90	18.00	16.00	22.900
65.	17.50	18.00	15.70	17.70	13.30	14.60	12.30	16.30	13.7	13.7	15.1	13.7	15.0	12.0	12.9	15.5	12.4000	11.0000	17.0000	17.9000	12.0000	11.8000	11.8000	13.3000	14.70	17.40	15.70	17.80	14.00	11.60	14.30	15.30	14.900	13.300	16.800	14.800	13.900	12.700	9.600	14.900	16.00	15.00	15.10	13.90	15.00	14.40	16.70	16.20	15.000
66.	20.30	19.20	16.30	16.60	14.10	16.70	12.10	16.00	14.4	15.0	14.6	14.4	14.8	12.4	12.0	14.4	15.5000	13.7000	17.3000	17.6000	14.1000	11.2000	15.4000	14.1000	16.40	20.40	17.00	12.50	15.90	14.00	15.00	12.70	19.000	14.600	19.200	15.900	15.100	13.800	10.300	14.500	17.60	12.60	16.90	11.40	22.40	12.30	16.10	15.60	15.200
67.	16.00	17.30	12.60	15.80	12.40	19.50	15.50	17.10	14.7	17.9	14.4	15.7	16.4	12.4	11.3	14.7	15.9000	12.0000	14.0000	18.9000	13.0000	11.1000	15.3000	16.3000	14.60	14.20	15.10	13.10	16.30	13.50	15.40	14.70	15.600	14.200	15.400	12.300	15.200	14.900	11.800	16.300	16.00	12.90	14.10	14.40	13.80	15.10	15.00	17.50	13.300
68.	16.10	19.50	13.20	17.40	12.60	14.60	15.60	17.10	13.9	16.3	12.8	15.9	16.0	11.9	10.0	14.4	16.1000	13.5000	15.2000	17.3000	12.3000	12.2000	13.0000	13.0000	10.80	16.30	16.10	14.80	14.00	12.60	14.60	11.70	14.700	12.400	18.300	14.800	15.900	13.100	12.600	12.400	15.30	12.60	14.60	14.40	16.50	14.90	12.90	14.80	13.600
69.	19.70	16.60	14.40	17.90	14.30	14.90	16.00	13.70	13.4	14.9	16.2	13.3	17.0	12.6	11.4	13.8	12.3000	13.1000	16.7000	15.9000	14.8000	12.4000	14.1000	13.5000	14.20	17.40	16.90	16.10	14.40	13.00	13.50	12.30	15.100	13.500	17.900	14.200	15.500	13.800	13.200	14.200	16.50	15.20	16.00	14.10	20.70	15.10	14.10	17.00	14.700
70.	19.00	15.60	13.80	20.90	11.60	15.70	12.30	16.80	17.7	14.3	20.4	15.6	12.7	11.4	11.1	13.1	12.5000	13.5000	19.2000	22.7000	13.0000	12.1000	14.4000	12.6000	12.40	17.40	14.00	11.90	21.00	13.60	13.70	10.60	16.800	11.500	17.100	13.500	15.600	12.500	9.300	15.000	14.10	13.40	14.90	12.80	10.50	13.80	15.60	14.50	14.700
71.	14.60	18.40	14.80	16.80	14.00	19.90	14.40	17.00	13.4	21.2	13.3	14.9	12.9	12.8	10.9	15.0	15.9000	12.8000	15.2000	18.4000	13.6000	13.0000	14.8000	15.7000	16.30	14.70	13.60	15.30	17.10	13.80	16.60	15.40	16.400	15.000	15.100	14.300	16.400	15.200	10.200	16.000	13.40	13.80	15.90	13.70	17.90	15.30	14.40	14.90	11.200
72.	15.40	17.80	12.90	15.90	11.80	14.10	12.40	13.70	12.7	14.7	15.5	15.7	15.9	11.2	10.9	14.5	15.4000	13.6000	16.0000	16.0000	12.6000	11.4000	11.6000	16.1000	15.70	15.70	12.20	12.80	8.10	9.70	14.90	12.40	13.300	13.300	17.800	19.300	12.500	14.700	7.200	13.400	14.50	14.20	12.00	13.80	23.10	14.60	12.40	15.30	13.900
73.	19.60	20.10	12.60	18.80	14.30	15.20	15.70	16.40	15.5	13.9	14.9	11.7	14.7	13.5	9.7	14.7	13.0000	12.2000	17.0000	17.9000	13.4000	14.9000	11.5000	13.7000	19.20	19.70	13.00	14.30	15.90	11.40	13.10	13.80	17.700	13.600	19.500	15.600	16.000	12.700	11.000	16.200	17.40	13.50	15.30	12.00	13.50	15.00	17.60	14.90	13.000
74.	14.00	14.00	12.70	16.50	15.60	17.20	16.40	15.80	15.0	17.5	17.7	17.5	15.6	12.3	11.4	13.6	16.1000	14.6000	16.4000	19.0000	13.1000	12.8000	16.4000	11.9000	15.00	15.20	13.80	15.40	16.80	14.40	15.70	12.90	15.100	13.400	16.100	13.700	16.100	12.600	11.200	15.000	18.50	14.60	17.50	12.40	24.70	13.50	15.10	15.30	14.400
75.	21.40	17.50	13.60	15.50	12.00	15.50	14.00	14.70	12.4	16.9	13.1	14.9	14.8	13.1	11.3	13.6	14.8000	13.4000	12.6000	17.2000	12.2000	8.6000	13.9000	13.1000	15.70	17.00	17.00	13.20	15.60	10.70	14.10	13.20	18.400	14.000	18.400	14.300	17.200	13.800	12.300	16.600	16.30	11.20	14.40	13.00	8.70	14.90	15.40	15.70	13.900
76.	16.30	17.60	14.80	17.70	13.50	17.90	14.80	16.40	13.3	17.0	12.5	15.9	14.7	12.8	10.1	14.5	16.3000	18.9000	15.3000	17.0000	16.8000	13.0000	14.6000	16.9000	15.30	16.90	15.00	13.20	13.70	12.00	12.20	13.40	15.400	15.100	18.600	15.100	15.300	14.700	11.000	13.500	17.60	12.80	14.30	13.20	19.30	16.50	12.90	15.60	15.300
77.	17.70	15.20	13.80	14.30	12.10	17.80	15.50	15.40	8.5	16.3	18.1	12.1	14.8	10.2	11.6	13.7	12.8000	13.4000	12.5000	16.2000	11.8000	11.8000	12.2000	12.6000	16.20	15.00	13.30	12.30	14.60	14.80	16.00	13.90	16.400	12.000	17.600	20.100	12.600	11.500	13.300	15.700	15.40	16.30	12.50	12.70	8.90	17.20	14.60	14.10	12.700
78.	18.10	15.30	12.20	15.10	15.80	15.60	16.50	15.80	15.8	17.1	17.0	15.7	18.2	13.1	12.9	17.6	16.9000	12.7000	17.6000	19.4000	11.3000	14.4000	17.4000	16.5000	16.10	18.70	15.70	15.00	17.70	11.20	15.20	12.10	14.800	12.700	16.600	12.600	17.100	13.800	12.400	15.300	17.40	14.90	16.40	12.00	19.40	13.10	16.70	14.70	15.100
79.	14.40	19.90	13.20	15.30	13.00	14.90	14.40	16.50	14.4	17.8	13.6	13.3	14.9	13.3	13.3	16.0	13.8000	12.7000	12.8000	17.6000	18.3000	10.8000	11.8000	12.9000	15.40	14.00	16.20	12.70	13.80	9.00	16.30	12.80	16.100	14.800	20.000	10.700	10.000	14.200	14.200	15.900	17.80	12.50	13.30	13.80	25.90	14.70	14.30	15.60	12.500
80.	18.80	17.80	15.80	17.90	14.00	15.00	13.10	16.10	12.2	15.3	13.9	15.5	13.9	13.0	11.5	14.4	14.2000	14.2000	17.3000	14.5000	13.0000	12.9000	14.5000	14.1000	17.60	19.80	15.60	16.30	13.10	8.90	12.90	13.40	14.400	16.000	20.400	15.400	12.500	13.400	11.200	13.500	17.60	13.20	12.80	13.90	27.20	15.70	13.00	16.00	14.200
81.	18.20	16.30	13.10	19.70	19.30	16.20	14.30	16.20	14.3	14.7	17.7	13.3	14.8	11.2	10.6	11.7	15.8000	16.0000	20.6000	17.7000	16.2000	13.2000	15.1000	14.4000	12.30	16.70	13.60	16.40	15.80	12.10	14.70	12.80	15.100	13.200	17.100	14.500	14.500	12.400	10.700	15.700	15.10	15.70	17.90	14.20	19.00	17.00	15.70	15.90	14.900
82.	17.40	12.20	14.00	14.00	13.60	17.80	16.50	15.80	6.6	16.2	14.5	14.9	14.3	11.9	9.3	14.5	13.9000	13.8000	11.6000	17.4000	11.8000	12.0000	12.9000	14.5000	17.20	14.90	14.50	13.30	14.70	13.10	14.90	12.60	14.900	13.300	17.600	16.500	17.000	11.500	9.500	15.800	17.70	14.80	14.10	12.60	3.50	16.30	17.00	15.80	11.700
83.	17.20	17.10	11.80	16.40	13.90	16.30	15.40	16.60	14.1	18.7	14.7	17.5	15.4	12.2	9.9	16.2	16.8000	15.4000	14.0000	20.8000	12.7000	10.9000	14.1000	13.4000	18.20	16.60	15.70	14.40	18.70	14.10	13.70	13.30	17.100	15.000	21.400	15.500	18.700	14.400	10.900	16.200	16.10	13.00	15.10	12.90	17.40	15.60	13.90	15.40	14.400
84.	14.50	14.30	15.60	16.50	13.30	17.00	15.50	17.40	11.1	16.2	13.7	13.9	19.0	12.3	11.4	15.2	13.9000	13.1000	11.5000	13.9000	13.4000	10.9000	14.7000	13.8000	14.30	15.30	13.20	12.20	16.70	12.40	15.20	14.10	13.400	14.200	16.400	12.100	13.100	15.400	13.800	12.800	12.70	14.70	10.50	14.10	16.30	16.60	13.50	15.60	12.400
85.	19.50	15.70	8.90	17.60	12.90	19.60	17.10	15.60	14.9	15.7	16.8	14.5	17.6	13.3	14.2	13.0	13.8000	15.5000	20.0000	13.8000	13.9000	12.1000	17.0000	14.3000	16.00	17.40	14.90	10.70	17.50	11.70	14.60	16.40	15.600	12.800	16.300	18.400	17.600	13.300	14.800	17.900	12.60	15.00	14.90	14.00	10.20	17.80	19.30	15.70	15.500
86.	15.30	13.20	13.70	4.70	14.40	17.10	16.30	12.30	12.9	16.1	14.7	14.1	12.4	11.4	12.5	12.2	15.2000	12.6000	16.0000	28.0000	13.5000	11.6000	12.2000	16.2000	15.10	14.70	16.00	14.50	14.10	11.10	14.70	12.20	15.800	12.000	10.600	13.500	18.300	12.300	9.600	16.200	15.50	14.60	13.60	12.10	15.30	13.70	16.20	14.60	12.500
87.	16.60	11.80	13.70	17.40	11.90	14.60	15.90	14.90	14.1	17.5	13.7	14.6	14.5	11.1	12.8	12.6	17.1000	14.8000	14.6000	17.6000	9.9000	12.1000	11.9000	15.3000	14.70	16.30	12.10	15.90	16.50	10.30	15.00	12.70	12.700	12.600	24.800	15.300	15.400	13.400	11.300	15.300	14.10	12.80	15.90	14.30	19.20	13.40	15.30	15.50	13.900
88.	16.90	17.60	13.10	16.90	13.50	16.30	12.40	14.40	13.7	16.3	14.4	14.9	16.5	12.1	10.4	11.6	16.5000	15.1000	18.4000	16.8000	16.3000	12.6000	14.3000	17.2000	15.60	15.20	13.30	14.60	15.00	16.10	14.20	14.20	12.100	12.100	15.200	15.100	13.500	14.100	9.800	11.900	15.70	14.50	15.40	16.00	20.10	15.90	15.20	12.40	8.500
89.	18.40	17.70	14.00	16.60	14.60	17.90	14.90	17.00	13.0	14.3	15.7	12.8	16.1	13.5	11.2	16.1	13.4000	14.7000	16.3000	15.6000	12.6000	10.8000	12.8000	13.8000	14.50	16.00	15.50	11.60	13.10	12.40	16.10	15.90	14.800	12.200	16.500	14.900	14.100	12.300	11.000	15.700	17.50	16.20	14.30	13.30	7.50	17.20	15.20	18.30	12.900
90.	18.30	15.40	13.40	15.20	16.00	18.90	16.30	15.60	14.4	17.8	16.1	16.0	14.6	12.7	12.9	14.5	4.8000	12.5000	18.5000	19.5000	14.8000	13.8000	16.6000	16.6000	17.60	17.20	14.30	15.00	15.10	11.40	15.20	13.50	18.500	14.800	13.500	15.800	12.400	13.800	13.300	16.200	14.60	13.90	16.70	12.50	21.50	14.70	16.80	16.70	14.400
91.	15.10	15.60	14.70	14.10	11.00	16.30	17.40	15.40	13.2	17.3	12.2	16.2	15.6	12.9	14.4	14.6	15.9000	10.9000	14.2000	16.6000	14.7000	13.0000	16.0000	18.1000	15.90	14.40	15.10	12.30	12.20	11.90	15.20	13.30	13.900	11.600	13.700	15.800	12.800	15.600	0.800	15.500	15.80	12.40	12.90	14.60	10.50	15.40	17.90	17.10	15.600
92.	16.80	16.00	13.90	18.50	13.60	13.80	18.10	0.00	12.1	18.2	14.8	13.1	11.3	11.2	12.0	14.3	16.4000	13.5000	17.0000	18.4000	11.4000	11.1000	10.3000	18.1000	14.90	16.50	15.20	13.60	13.60	9.70	16.50	14.90	14.700	15.200	15.700	12.100	13.900	12.800	11.800	15.800	16.00	14.10	13.80	10.90	22.30	16.80	16.00	15.70	14.300
93.	17.00	15.50	12.00	13.90	15.00	21.00	13.70	22.80	13.5	14.2	16.2	12.3	13.6	12.4	10.9	12.8	15.2000	13.8000	18.7000	15.3000	11.5000	12.6000	16.2000	12.7000	11.50	16.90	13.10	14.90	13.00	12.10	12.20	13.10	15.100	12.800	16.600	16.500	11.400	13.300	10.600	16.700	13.90	16.00	15.80	13.80	25.40	16.50	15.70	15.90	14.200
94.	20.20	20.80	14.70	14.90	12.80	18.20	15.40	17.50	15.6	17.0	15.3	15.3	16.4	16.3	11.3	12.8	15.1000	13.6000	16.8000	17.5000	12.1000	10.2000	11.8000	12.6000	16.10	17.90	16.70	12.80	14.50	12.90	13.70	12.30	18.200	10.300	16.500	9.100	14.300	13.700	9.000	14.700	18.40	15.30	15.10	14.50	15.50	11.80	15.90	17.80	16.900
95.	15.60	14.60	13.70	15.60	13.70	15.80	17.20	18.90	14.1	19.2	13.1	15.7	15.5	13.4	12.5	13.0	15.9000	15.3000	15.8000	18.2000	12.7000	10.8000	14.7000	16.0000	13.70	13.70	16.10	14.90	14.30	12.00	13.60	12.00	17.100	14.400	17.400	15.000	16.800	11.100	10.000	16.100	16.90	13.40	16.50	14.60	17.10	13.20	13.40	16.60	11.400
96.	19.10	17.70	12.50	18.30	13.00	15.30	15.70	15.80	13.5	19.0	14.3	14.5	16.4	11.5	12.6	15.2	16.2000	15.2000	16.5000	17.0000	12.9000	12.9000	16.5000	14.6000	15.10	16.40	15.60	13.70	13.00	12.40	15.70	11.90	14.400	15.000	18.100	15.400	15.000	11.100	11.800	13.900	16.80	14.20	14.70	14.20	21.40	15.60	12.80	17.20	15.200
97.	18.80	18.40	12.80	17.50	14.10	14.80	13.90	17.60	12.0	14.9	15.8	13.1	14.6	8.6	9.0	14.3	8.7000	8.7000	17.8000	17.1000	14.1000	12.0000	13.5000	14.9000	15.00	16.80	14.30	0.00	8.80	11.60	13.90	14.40	15.200	12.400	17.300	16.000	14.100	7.500	12.000	14.700	16.60	11.10	15.20	16.40	15.40	16.00	15.70	15.00	15.000
98.	18.00	18.80	13.60	13.90	12.30	17.20	12.60	14.80	13.5	16.0	12.4	16.2	12.8	11.7	10.0	13.8	11.4000	11.4000	15.7000	17.8000	13.6000	12.2000	13.2000	14.8000	14.90	16.30	13.20	11.30	13.70	11.00	13.20	11.90	16.500	11.600	16.700	13.800	12.200	12.200	11.100	17.500	17.20	13.70	15.90	8.50	25.40	11.90	15.20	15.40	14.500
99.	15.70	16.50	15.60	16.80	13.10	19.50	14.50	18.00	15.0	20.3	14.6	15.8	14.8	13.7	12.4	11.0	18.1000	13.7000	14.5000	20.4000	14.9000	14.4000	10.1000	11.9000	15.30	15.40	15.60	16.60	15.40	11.60	15.30	15.10	16.100	14.400	18.400	15.500	15.500	15.000	11.900	16.300	17.50	14.70	16.40	13.70	22.10	14.10	14.20	15.00	13.500
100.	14.90	16.20	10.80	16.10	12.10	15.40	15.50	14.90	12.6	18.2	14.0	15.0	15.7	12.9	10.8	12.6	15.3000	14.3000	16.9000	13.6000	13.0000	12.4000	12.7000	15.4000	12.60	14.40	12.40	13.10	13.70	10.80	13.30	10.70	9.900	11.100	17.800	17.000	10.700	10.300	12.000	12.600	12.50	10.30	14.90	17.80	9.40	16.90	14.90	14.40	13.100
101.	20.00	19.10	14.00	16.30	13.60	13.80	15.90	14.20	12.7	13.5	26.4	11.4	15.1	12.4	11.7	12.8	12.6000	13.7000	16.9000	16.1000	12.3000	11.6000	11.2000	14.2000	14.10	21.10	15.10	11.20	14.40	11.30	13.20	12.60	18.300	13.200	20.600	14.900	15.400	11.900	10.700	14.600	18.10	12.90	16.00	12.00	15.50	15.00	14.40	14.20	17.100
102.	19.40	17.40	13.10	14.40	12.70	16.80	16.20	16.80	12.9	14.0	8.3	16.2	12.8	13.2	11.2	13.4	9.9000	11.2000	15.0000	14.3000	12.4000	11.5000	13.5000	16.1000	14.10	16.30	16.70	14.30	15.70	11.30	13.20	13.40	16.400	12.700	16.200	15.900	13.500	13.200	10.200	16.200	17.60	13.80	14.20	13.60	26.70	11.30	16.10	16.10	14.200
103.	17.10	15.30	14.40	15.90	12.70	19.20	19.00	22.30	13.4	16.0	9.8	17.0	14.5	11.3	16.6	19.0	10.9000	11.7000	13.3000	17.2000	15.7000	13.3000	14.1000	13.9000	15.80	15.80	15.00	13.00	14.40	12.40	13.70	15.90	15.800	14.400	15.800	15.800	14.000	15.100	11.200	18.900	14.80	12.20	14.40	14.40	4.50	16.30	18.00	16.20	13.200
104.	15.30	14.50	12.40	19.20	14.00	18.30	15.70	14.80	14.5	17.6	10.6	17.8	21.7	16.3	13.0	13.8	14.5000	14.6000	16.8000	17.8000	11.2000	12.2000	17.8000	12.2000	13.20	14.70	14.00	15.30	12.20	16.00	14.00	11.70	13.000	12.700	15.400	15.800	15.300	12.800	11.700	13.400	14.90	12.30	13.70	13.20	12.50	16.50	12.40	15.50	17.100
105.	15.10	15.40	14.50	18.00	13.00	14.80	15.70	15.50	11.8	13.4	14.9	11.8	12.1	11.2	16.2	11.8	3.8000	12.8000	16.3000	15.1000	13.3000	10.7000	13.9000	13.2000	12.70	17.80	14.10	11.10	14.20	12.90	13.60	13.90	10.600	13.100	16.900	13.300	14.400	11.000	11.500	15.000	14.30	0.00	14.20	12.30	18.60	15.40	13.40	15.70	13.400
106.	19.40	16.60	11.00	14.90	14.50	13.70	18.00	17.40	13.0	16.9	24.5	15.2	14.0	13.3	13.5	13.4	17.5000	12.3000	17.7000	15.6000	18.9000	13.1000	15.0000	15.0000	13.90	14.50	12.70	11.30	15.00	16.00	14.10	15.10	15.900	12.300	16.700	18.300	17.600	15.300	12.800	17.600	15.60	18.00	13.50	13.90	19.40	13.30	16.60	16.20	14.900
107.	13.70	19.50	0.00	14.60	11.70	13.70	14.50	15.40	13.8	18.5	27.0	15.9	12.8	11.4	14.1	14.8	12.5000	13.1000	14.2000	18.9000	12.7000	12.2000	12.9000	14.7000	14.30	11.50	18.90	13.60	14.60	8.60	14.80	14.20	20.700	17.600	17.900	10.800	13.100	12.300	12.500	15.000	14.60	13.50	14.70	13.40	7.90	14.80	17.40	15.30	11.800
108.	17.50	20.80	18.70	16.80	10.90	17.30	11.40	16.00	11.7	14.2	11.8	12.7	15.8	10.8	8.8	11.3	12.2000	13.1000	15.2000	15.3000	12.5000	12.4000	11.9000	13.2000	17.60	15.80	15.40	9.60	12.40	11.80	11.60	12.30	15.000	15.100	17.100	13.800	12.700	14.400	11.200	12.700	17.50	18.40	12.70	11.70	22.00	14.60	14.80	15.70	15.800
109.	17.50	13.80	15.50	19.20	14.90	16.20	14.40	16.30	12.3	14.7	15.4	14.2	15.9	12.6	12.0	14.1	16.4000	15.3000	18.4000	17.0000	14.9000	11.7000	13.1000	12.1000	15.20	16.90	12.40	14.70	14.20	10.80	14.20	11.70	14.500	11.500	14.400	13.500	16.200	13.200	11.800	14.900	14.90	14.20	16.10	10.60	10.10	15.80	13.60	16.70	15.400
110.	18.40	23.30	13.10	15.10	14.70	14.20	13.80	15.10	12.9	15.7	13.6	12.8	15.4	12.7	10.6	11.6	15.6000	11.2000	14.6000	16.1000	10.8000	12.0000	13.2000	13.6000	13.80	16.10	15.20	14.10	16.20	10.90	12.70	13.00	15.400	12.300	14.800	14.600	15.600	11.000	9.100	16.300	17.10	14.10	14.40	13.60	18.60	12.50	12.80	15.30	13.800
111.	15.40	14.50	16.00	14.70	12.50	19.70	18.00	15.50	12.2	17.5	12.7	16.3	14.9	14.2	10.8	12.6	13.0000	13.6000	13.3000	18.6000	11.5000	11.7000	15.1000	15.0000	13.90	17.30	15.80	13.60	15.80	11.90	12.70	10.70	19.700	15.700	16.600	12.500	16.900	12.400	10.300	15.700	16.70	12.90	13.80	15.20	15.30	14.80	14.90	16.70	13.400
112.	16.40	14.30	14.10	17.00	11.70	15.50	13.10	16.60	13.1	16.2	11.8	17.3	16.9	10.2	11.9	12.2	10.9000	12.6000	16.2000	13.3000	13.6000	12.5000	15.5000	16.0000	15.30	13.20	13.10	12.40	12.80	17.30	13.50	14.20	12.300	11.900	16.400	17.100	13.400	13.600	11.000	13.800	13.70	11.10	12.40	11.70	6.30	15.10	15.50	15.00	14.700
113.	19.10	15.10	13.20	18.90	13.90	13.30	14.20	14.60	12.2	15.1	15.5	10.4	12.0	8.5	12.0	12.7	15.3000	14.9000	18.6000	16.6000	2.1000	10.3000	12.0000	13.6000	16.40	15.00	13.10	12.70	14.70	6.00	7.50	13.50	15.400	9.500	10.600	14.000	14.300	12.500	11.400	14.500	14.70	15.00	15.80	11.10	26.80	15.40	14.80	14.10	13.500
114.	15.00	14.80	11.80	15.80	13.10	15.20	16.90	15.70	15.0	14.8	14.2	14.5	13.1	11.9	10.2	13.4	15.1000	10.7000	16.8000	18.9000	12.7000	12.5000	13.4000	9.3000	12.10	14.50	11.30	12.10	16.40	11.50	11.50	12.70	15.100	9.200	13.800	13.900	13.700	11.000	10.700	15.700	12.60	13.40	14.80	13.00	7.00	11.50	11.20	15.40	14.400
115.	17.30	17.60	14.60	15.40	12.80	16.20	15.30	15.50	13.2	16.7	12.2	14.6	13.8	13.0	10.0	14.5	11.4000	13.2000	14.3000	16.6000	13.7000	10.4000	10.4000	13.8000	15.90	15.70	16.10	14.80	16.30	10.50	12.60	13.30	19.000	14.200	16.200	13.900	15.000	13.300	12.600	14.200	16.90	12.90	14.60	14.00	14.80	15.60	13.50	15.40	13.100
116.	17.90	17.80	8.90	16.50	13.50	14.50	14.90	15.60	13.6	18.0	12.3	14.5	14.7	12.9	11.7	14.6	13.8000	14.2000	16.8000	14.4000	12.9000	11.7000	11.9000	16.3000	16.40	15.00	13.60	14.10	14.50	11.90	11.80	13.00	13.300	13.800	19.200	13.100	12.800	12.800	11.600	11.600	15.40	11.60	14.70	14.20	14.30	15.20	15.00	15.80	16.300
117.	18.80	16.90	14.00	14.10	15.80	14.60	11.20	14.30	13.7	14.9	14.9	12.6	15.0	11.1	11.7	13.2	16.1000	16.0000	21.2000	16.8000	14.2000	12.2000	14.2000	15.3000	17.50	16.10	12.10	14.90	17.00	11.00	10.30	13.50	15.000	11.900	17.700	12.900	13.200	12.900	11.400	14.800	16.10	11.80	16.40	11.80	12.20	15.60	15.20	15.20	16.400
118.	19.40	19.00	15.30	13.60	12.90	16.50	13.10	15.20	13.9	16.0	13.4	13.7	13.4	12.2	11.0	11.1	14.9500	15.1000	15.0000	16.0000	11.5000	12.0000	13.1000	12.4000	17.60	16.60	13.30	14.50	15.75	10.20	10.90	13.90	17.100	11.800	10.800	13.000	11.900	10.800	11.000	14.300	16.10	14.40	15.10	12.10	18.20	15.50	13.20	15.40	15.800
119.	19.10	18.00	14.30	12.50	11.70	12.50	16.10	14.00	10.6	14.8	12.0	13.7	15.0	10.6	10.0	11.5	15.5250	15.5500	11.0000	14.5000	11.5000	7.5000	12.2000	12.0000	16.95	16.80	17.50	14.70	16.375	10.00	13.10	11.90	14.800	16.000	15.300	11.600	14.300	11.100	9.600	14.600	17.90	11.20	9.90	11.80	22.20	13.10	12.40	14.60	16.100
120.	19.25	19.00	14.80	19.00	13.30	17.20	16.30	15.10	14.7	19.0	12.8	17.3	14.2	10.8	10.5	11.5	15.2375	15.3250	17.7000	18.9000	11.8000	11.8000	11.5000	14.1000	17.55	16.70	15.40	14.60	16.0625	9.80	12.50	14.70	15.950	16.000	13.050	14.500	14.200	12.500	11.700	11.900	17.00	15.20	13.10	14.80	4.10	15.50	13.90	15.40	15.950
[truncated: 39 more columns]
