# Supplementary material for: Stevia rebaudiana Bertoni, an American plant used as sweetener: Study of its effects on body mass control and glycemia reduction in Wistar male and female rats
Source: PLoS One. 2024 Feb 27;19(2):e0298251. doi: 10.1371/journal.pone.0298251 (PMC10898749; doi:10.1371/journal.pone.0298251)
Supplement: S1 Raw data — (ZIP) [file pone.0298251.s001.zip › Raw data/alimento consumido no acumulado machos.csv]

	Acesulfame K	Acesulfame K	Acesulfame K	Acesulfame K	Acesulfame K	Acesulfame K	Acesulfame K	Acesulfame K	Aspartame	Aspartame	Aspartame	Aspartame	Aspartame	Aspartame	Aspartame	Aspartame	Mezcla ace:asp	Mezcla ace:asp	Mezcla ace:asp	Mezcla ace:asp	Mezcla ace:asp	Mezcla ace:asp	Mezcla ace:asp	Mezcla ace:asp	Sacarina	Sacarina	Sacarina	Sacarina	Sacarina	Sacarina	Sacarina	Sacarina	Sucralosa	Sucralosa	Sucralosa	Sucralosa	Sucralosa	Sucralosa	Sucralosa	Sucralosa	Stevia	Stevia	Stevia	Stevia	Stevia	Stevia	Stevia	Stevia	Blank
1.	9.00	8.80	11.20	7.40	9.50	8.30	9.50	9.40	0.0	8.4	8.2	7.7	9.0	8.5	8.3	10.0	8.2	10.2	10.6	5.9	7.5	9.4	9.5	6.5	9.00	5.70	10.00	12.50	9.80	9.70	7.40	7.90	3.600	8.800	8.500	7.100	10.700	8.800	7.800	7.700	6.60	5.70	7.50	8.10	9.50	5.60	3.00	8.90	8.600
2.	7.80	7.50	10.20	7.50	8.50	8.20	10.20	10.10	5.4	8.6	8.1	7.8	7.9	8.7	9.1	9.8	8.6	9.4	7.9	8.6	8.9	7.8	9.3	6.0	10.60	6.20	10.00	7.10	9.20	5.40	3.20	9.50	10.300	9.700	8.700	5.600	9.400	9.900	7.700	8.800	10.10	10.90	9.70	7.00	6.10	1.20	-0.80	6.50	8.900
3.	9.30	9.40	10.50	8.70	7.10	9.80	11.60	18.80	11.2	9.1	9.1	8.4	11.4	6.0	9.7	11.9	9.0	12.2	11.4	9.0	10.1	9.3	10.5	8.2	10.30	8.70	12.70	5.70	9.40	10.90	10.30	8.40	7.800	10.300	5.800	6.100	11.600	9.000	10.000	9.100	10.30	10.90	11.30	8.40	10.10	6.00	8.40	10.30	9.600
4.	9.10	6.80	10.40	8.50	9.40	10.40	12.00	11.00	17.6	8.7	9.1	11.7	11.3	10.9	11.1	15.9	6.2	13.2	11.8	10.7	9.7	10.4	11.8	9.2	11.10	8.70	13.20	9.50	9.70	9.60	9.60	12.10	9.900	10.400	11.000	8.700	9.500	19.100	8.200	10.000	9.30	12.10	10.50	10.40	10.70	9.10	9.70	10.30	10.700
5.	6.50	9.40	12.00	8.70	9.00	10.10	13.10	12.80	13.9	10.3	10.4	11.7	12.3	8.7	11.9	13.4	5.4	6.8	7.6	5.9	9.9	9.7	12.5	11.0	12.50	9.30	8.90	9.90	10.80	11.60	11.80	12.30	12.100	10.600	10.100	8.300	12.800	11.500	10.800	11.600	6.20	9.10	12.50	8.20	10.60	11.30	11.20	11.70	10.400
6.	11.60	8.80	11.40	8.90	10.50	15.20	12.60	11.60	11.7	12.4	11.2	12.5	13.1	13.1	11.6	10.5	9.8	12.0	13.1	10.6	10.9	11.6	12.0	10.3	11.40	10.30	14.30	11.10	11.10	13.30	11.20	12.60	14.100	11.800	10.100	9.700	12.700	12.900	12.500	10.900	11.20	12.60	12.10	10.50	11.20	10.90	22.20	13.00	11.700
7.	10.90	10.20	11.30	10.00	9.10	11.30	14.20	11.60	12.9	12.2	11.2	12.2	12.3	9.9	10.2	12.8	10.1	9.7	11.3	11.1	9.8	9.1	13.9	9.9	11.70	10.70	11.70	11.40	13.90	15.20	12.20	11.00	12.100	11.100	11.200	9.400	13.900	12.700	12.600	10.800	11.20	11.00	12.50	9.60	10.10	12.10	0.90	13.90	12.800
8.	13.30	10.30	13.50	12.10	12.20	12.40	14.80	9.60	16.3	13.6	11.2	15.4	14.8	11.0	12.5	14.5	12.3	11.8	12.3	12.2	9.9	12.7	12.5	11.0	11.70	10.30	13.70	11.80	15.10	13.80	9.90	14.60	12.000	13.400	13.600	15.700	14.600	11.600	14.100	12.400	13.70	12.20	13.00	11.80	13.20	12.80	13.80	13.90	12.600
9.	12.60	11.90	15.10	10.60	12.60	12.90	16.70	12.90	14.7	12.6	12.0	14.0	12.6	12.3	12.8	16.3	12.3	12.5	13.0	12.0	12.4	13.2	10.1	13.5	11.80	11.60	18.10	13.40	12.40	12.80	13.40	12.80	12.700	12.400	13.100	5.300	12.700	13.800	13.500	14.200	9.40	15.50	14.50	11.50	11.60	13.30	11.10	13.80	13.800
10.	10.50	14.70	13.90	9.30	12.30	12.80	15.70	12.70	14.1	12.8	11.4	14.7	15.0	13.1	12.0	15.0	13.4	14.6	14.8	14.5	14.0	12.2	14.6	11.5	14.20	11.70	19.00	13.10	14.30	12.30	14.20	13.60	14.500	12.500	13.000	24.200	13.800	13.300	14.800	12.500	12.80	14.80	15.80	11.60	13.50	13.70	13.70	11.20	14.500
11.	15.00	8.60	17.50	12.20	12.50	13.00	18.40	15.90	15.6	14.8	15.0	18.2	17.4	14.8	16.3	18.1	13.3	12.0	15.0	11.0	11.7	14.8	15.3	14.7	10.90	13.00	16.20	14.10	15.10	14.90	15.40	15.20	13.400	14.800	14.800	2.900	16.100	19.600	17.100	17.600	12.70	14.00	15.60	13.30	13.70	13.90	14.20	14.80	14.100
12.	15.50	12.50	16.00	12.90	12.30	15.50	16.30	12.60	15.2	14.8	12.9	15.2	14.4	12.7	11.0	15.0	12.0	14.0	8.9	11.2	12.2	14.9	13.4	10.4	10.20	13.10	19.80	15.90	14.40	12.10	11.90	13.50	14.000	14.500	15.200	8.300	14.800	12.200	12.800	12.800	14.60	15.60	13.80	12.60	15.30	13.70	14.80	16.30	14.900
13.	16.10	17.30	17.10	14.20	12.90	15.60	19.00	15.80	17.9	17.4	15.6	18.3	17.3	14.2	15.7	17.8	12.6	16.1	14.9	13.9	14.6	17.3	15.2	12.3	16.10	12.40	18.90	16.30	15.30	17.00	16.50	17.70	13.200	15.800	17.800	16.000	18.100	15.100	17.100	17.100	14.30	16.00	15.30	16.40	17.40	16.80	18.90	17.00	15.600
14.	17.00	11.30	17.00	13.60	14.10	13.40	18.40	13.80	13.8	13.9	14.5	16.3	16.7	15.0	14.8	19.0	14.9	16.2	16.4	10.5	14.2	13.9	12.9	13.6	16.70	13.70	20.40	16.80	16.70	13.40	16.50	15.10	14.600	13.300	15.200	29.700	15.900	13.600	16.600	14.700	14.90	17.00	15.50	12.80	14.10	13.90	11.30	15.30	16.300
15.	16.60	16.80	17.70	13.10	15.20	16.30	17.40	14.30	17.4	12.4	16.3	18.1	17.6	14.6	14.8	16.3	15.5	15.9	16.0	15.4	15.1	15.8	16.1	13.9	13.50	14.50	18.90	17.00	15.60	16.90	17.50	17.90	16.900	17.000	17.800	5.800	18.600	16.800	18.700	16.100	16.60	16.50	16.50	16.80	15.90	15.90	16.90	18.50	18.100
16.	16.60	15.50	17.50	12.60	14.20	13.20	18.30	15.30	15.7	15.5	16.2	17.4	15.8	14.1	25.5	17.9	14.2	14.7	10.6	12.5	13.1	15.2	16.7	11.9	15.20	14.90	20.60	17.00	14.30	16.60	15.80	16.00	14.500	16.400	16.400	16.200	17.700	14.700	18.600	15.200	12.20	15.70	14.80	14.40	17.30	15.20	16.00	14.90	17.700
17.	19.40	15.00	22.20	15.00	14.00	16.10	18.40	15.10	19.0	17.7	14.7	18.7	17.6	14.8	13.9	17.1	11.2	17.1	17.4	14.6	16.9	15.3	14.8	12.9	10.60	16.20	21.10	17.70	17.10	15.00	17.50	15.80	16.300	14.400	16.400	12.700	16.700	15.500	16.800	15.600	16.60	19.60	18.70	14.60	13.30	16.70	15.00	19.90	20.800
18.	18.70	15.50	11.10	14.00	14.50	13.50	21.00	17.80	18.0	13.5	12.8	17.9	20.6	16.3	16.1	19.5	14.7	16.3	16.0	14.2	15.6	16.8	15.6	15.0	10.30	15.40	22.20	17.40	16.80	15.00	18.20	16.30	16.100	14.800	15.800	16.800	16.700	16.300	21.500	17.000	14.90	19.20	18.70	18.00	18.30	16.10	16.00	18.10	16.000
19.	19.20	17.20	16.80	15.30	15.10	15.80	19.10	14.60	17.2	15.8	15.3	18.0	15.4	16.5	12.9	16.7	14.3	15.9	17.7	15.2	14.9	18.2	17.9	15.2	16.70	16.40	20.90	17.80	15.70	16.30	16.90	13.60	15.600	17.500	19.100	16.500	19.300	14.300	16.000	14.700	17.00	19.50	18.20	17.30	16.80	12.50	16.20	16.10	19.100
20.	18.90	18.00	22.10	15.50	15.90	17.70	19.50	18.40	20.1	18.4	14.9	19.5	18.9	16.0	17.3	19.3	16.1	18.7	19.3	16.1	16.9	18.6	18.3	15.2	20.00	16.20	21.20	19.50	17.00	16.00	18.70	18.20	17.200	17.900	18.200	17.500	19.400	15.700	19.500	17.900	17.30	18.60	17.10	19.20	18.80	18.50	22.40	19.90	18.900
21.	21.20	15.40	21.30	18.00	12.20	15.80	20.70	15.20	15.9	15.8	12.6	18.3	18.0	15.7	14.3	17.2	15.9	17.7	18.2	16.0	17.2	17.5	14.7	15.0	17.80	16.90	23.70	17.20	16.30	14.10	17.40	16.40	16.900	15.800	18.500	17.800	17.200	18.000	18.200	17.000	16.60	20.90	19.80	17.70	18.40	14.60	10.50	14.10	17.700
22.	18.50	17.30	11.10	17.40	17.20	16.50	19.80	15.00	18.0	15.5	16.2	15.0	11.0	15.6	15.2	19.1	16.5	19.2	17.4	14.5	14.5	17.1	17.1	13.1	20.40	17.50	24.00	19.20	17.50	15.90	16.40	16.50	17.300	16.700	21.100	18.000	18.900	14.300	19.000	15.100	17.40	21.50	17.60	18.40	17.50	18.50	17.10	19.70	21.200
23.	18.80	15.20	21.20	15.30	16.30	16.70	21.20	18.30	20.9	17.3	14.8	16.8	19.1	17.6	16.3	18.6	14.8	14.3	17.9	18.0	17.0	18.8	15.5	13.7	16.80	15.70	20.40	19.20	18.30	17.00	18.70	18.00	11.000	16.500	13.100	17.400	24.500	17.400	17.600	18.500	16.90	19.50	17.30	18.00	19.40	16.20	16.10	17.70	18.300
24.	20.60	16.90	30.40	16.50	16.40	17.90	20.40	17.60	18.3	17.2	16.0	21.9	22.2	19.4	17.4	18.7	16.0	20.6	14.8	17.1	17.8	20.4	17.5	19.1	18.60	17.10	24.20	16.70	17.10	17.70	24.00	15.70	17.800	15.500	20.200	17.200	19.800	20.300	19.700	24.100	19.30	22.00	19.10	17.30	17.70	18.00	17.10	18.20	20.300
25.	18.30	16.60	25.90	16.30	16.00	20.90	21.30	16.90	19.0	16.6	17.3	14.6	19.1	17.2	16.1	18.7	16.0	18.2	21.6	16.7	18.4	13.7	20.0	15.0	20.80	17.10	24.20	19.50	18.60	17.40	18.70	18.50	20.200	16.900	20.900	17.000	10.800	17.900	15.900	19.100	17.90	22.70	21.00	19.40	19.50	17.90	11.60	20.90	21.300
26.	20.60	18.60	9.10	17.50	18.20	19.30	21.60	13.70	18.7	16.8	14.8	18.7	20.2	20.6	14.4	15.2	19.6	20.2	17.6	17.8	17.7	18.2	19.3	16.7	20.60	18.00	25.90	20.00	20.60	17.80	23.80	13.10	19.600	17.600	21.900	19.500	19.000	19.100	20.300	11.600	14.90	22.00	18.20	19.40	20.00	18.00	15.60	20.60	20.400
27.	19.10	19.10	19.60	17.20	18.70	19.20	20.70	12.70	15.8	16.9	16.7	18.7	20.6	15.7	12.5	20.2	14.6	18.9	20.0	14.8	18.4	19.1	19.4	15.3	16.40	17.60	26.40	21.80	18.10	17.30	18.90	13.40	19.000	20.400	22.000	19.000	19.700	18.300	18.500	14.100	19.00	19.20	20.10	22.00	21.90	20.10	19.90	20.60	18.000
28.	20.90	17.20	19.60	17.80	19.00	19.00	19.70	17.00	18.7	20.2	19.3	16.6	18.8	17.4	17.7	16.9	19.3	18.9	19.4	18.1	18.5	20.0	20.4	16.3	19.10	18.80	24.60	19.10	20.70	19.10	19.80	20.30	19.800	16.800	22.600	19.000	21.100	17.500	17.600	17.900	17.30	20.40	12.60	23.10	21.10	19.10	19.90	20.80	20.000
29.	19.60	18.00	21.60	19.20	20.00	20.20	21.90	17.90	19.9	22.1	21.8	15.3	19.2	18.8	18.0	19.5	19.2	19.9	23.6	17.5	20.5	21.7	21.9	17.6	20.80	18.30	26.00	22.40	20.10	18.60	20.10	17.50	19.200	22.500	22.200	19.300	21.200	16.100	18.500	21.200	18.10	22.60	21.20	22.70	22.80	21.00	21.90	22.40	20.100
30.	24.70	19.40	22.20	17.70	18.70	18.20	18.20	13.40	18.5	18.4	15.4	14.7	18.0	16.5	10.0	13.7	20.8	23.3	25.9	20.6	22.8	20.8	19.9	13.6	22.20	18.20	29.00	20.10	18.70	17.10	20.80	12.40	17.900	17.900	21.800	20.200	20.100	19.400	19.500	10.900	21.30	25.40	25.80	20.90	23.20	18.70	14.30	21.70	25.500
31.	23.10	14.70	19.50	19.10	19.10	20.30	21.70	18.00	16.8	21.1	17.2	14.9	21.5	18.4	17.1	20.6	22.1	23.7	20.3	18.1	20.5	17.9	21.8	16.7	22.60	19.30	26.40	21.20	-6.30	18.20	20.70	19.90	19.400	12.500	25.000	17.800	20.800	15.600	18.600	21.600	21.70	22.30	22.20	19.90	22.00	21.10	20.30	18.00	21.900
32.	19.10	20.00	25.40	18.40	20.00	21.20	23.70	19.80	21.2	16.4	14.5	17.0	19.9	20.0	18.4	20.6	18.5	19.2	19.8	18.7	20.0	23.5	16.1	17.8	21.80	19.90	25.70	21.60	19.30	19.30	21.90	19.40	15.000	23.200	24.400	20.600	20.700	19.400	19.900	21.800	17.70	21.30	20.00	21.90	22.20	20.50	23.30	19.80	21.000
33.	21.00	18.60	17.20	18.60	19.70	20.10	21.00	20.80	19.0	19.0	17.4	14.7	21.5	17.9	17.9	17.8	19.6	19.2	19.7	18.2	21.8	20.6	20.0	19.9	20.20	19.80	24.60	21.50	18.00	17.00	22.30	19.40	19.100	18.600	21.300	19.200	21.700	19.100	12.000	20.700	17.30	22.50	19.60	23.40	22.20	21.40	12.20	21.40	22.900
34.	20.30	21.40	22.50	19.00	18.70	20.40	26.00	19.40	21.2	19.9	18.4	18.8	21.9	19.8	20.4	21.0	19.7	22.0	19.4	15.3	21.3	21.7	22.1	19.0	19.90	18.50	27.60	23.20	21.60	20.30	25.40	20.70	21.900	20.100	23.000	21.900	24.700	21.800	23.200	21.600	20.90	24.90	20.70	23.40	21.40	19.30	18.20	20.30	20.400
35.	18.40	17.70	22.50	11.00	19.50	19.40	21.30	19.70	18.9	20.1	17.6	19.6	19.6	17.8	16.2	19.1	17.2	18.0	21.6	10.3	22.2	20.8	22.4	18.0	18.70	19.10	25.10	21.30	21.50	18.10	22.50	21.10	17.800	18.900	22.000	20.500	20.400	19.200	18.800	20.000	22.50	19.90	20.90	20.90	23.70	22.30	21.40	23.20	19.900
36.	21.50	20.10	22.50	18.70	24.90	21.00	19.90	19.20	22.6	21.2	17.0	14.4	21.5	18.4	19.4	18.6	15.6	22.1	21.9	18.7	21.9	21.0	18.8	16.9	20.30	20.10	26.50	20.90	11.30	19.60	21.30	18.70	19.800	21.500	23.900	21.000	21.900	17.300	18.200	19.400	19.80	25.00	21.50	25.20	22.50	22.60	20.60	19.30	22.900
37.	22.30	19.80	20.50	18.50	19.80	22.20	22.40	19.50	19.6	18.4	18.1	18.4	20.9	20.3	18.5	20.0	25.1	24.8	28.6	23.4	24.8	21.0	21.8	18.4	26.70	19.50	31.20	21.60	19.70	18.80	25.10	20.30	24.500	18.200	20.800	21.500	20.900	20.000	19.200	19.300	22.60	27.30	25.10	23.90	21.10	21.40	20.10	11.70	25.000
38.	22.40	20.70	20.20	19.80	17.90	19.80	22.60	20.70	18.6	18.5	20.5	14.0	21.9	15.1	17.5	19.8	21.1	23.0	21.1	19.9	24.8	19.4	18.7	17.2	20.50	21.50	28.90	21.40	20.50	20.30	22.30	20.20	19.700	14.800	19.900	14.900	21.200	14.500	19.200	20.500	21.40	24.60	21.70	22.20	22.00	20.90	21.40	21.10	22.800
39.	17.40	18.50	24.60	21.20	22.10	25.60	22.20	23.40	19.7	20.4	17.9	14.6	21.7	18.2	20.5	21.2	19.9	21.0	16.3	19.3	19.0	21.0	21.3	18.0	21.60	20.30	26.20	21.90	11.10	20.60	23.30	19.20	20.800	20.900	25.500	12.300	22.500	23.500	20.600	20.100	18.40	23.00	21.40	22.60	26.00	23.10	23.20	24.50	21.600
40.	18.90	19.00	18.90	19.30	19.40	20.00	22.50	20.40	21.8	19.5	18.2	18.9	21.6	17.9	19.6	19.3	20.2	22.4	24.6	18.4	21.0	20.0	18.4	19.0	19.20	18.80	28.30	21.00	23.50	20.90	22.00	23.20	14.500	20.100	23.300	19.800	20.900	27.600	19.300	20.400	21.80	21.60	21.40	22.90	20.40	22.00	21.10	20.80	21.000
41.	23.10	21.20	24.20	21.70	22.60	21.50	24.30	21.60	20.6	21.5	20.8	17.9	24.0	18.5	18.2	23.9	22.7	22.3	20.4	21.9	26.1	20.0	22.2	19.2	21.20	20.30	27.30	23.00	22.60	25.70	24.50	20.00	11.300	20.600	23.800	23.200	27.500	19.900	23.100	22.300	23.40	23.10	23.30	23.30	23.60	22.10	21.70	21.90	21.200
42.	17.20	20.90	22.30	19.50	21.90	21.30	22.70	17.90	20.1	21.1	16.8	16.1	23.8	19.1	21.4	19.4	19.1	19.6	19.8	17.8	20.0	19.9	19.5	18.3	18.40	18.30	25.70	21.80	20.10	13.60	24.70	20.60	19.200	20.100	25.000	18.900	20.600	23.200	18.000	17.500	17.60	25.00	20.00	21.50	21.20	20.40	19.70	24.20	20.800
43.	19.20	21.80	26.50	20.60	21.40	22.30	21.30	18.40	21.8	21.5	19.6	14.0	20.9	19.2	16.2	20.5	18.2	22.2	23.6	19.6	23.8	21.6	10.0	18.4	21.20	20.70	24.30	21.50	20.60	22.10	21.20	18.80	20.800	21.000	25.500	22.000	24.400	19.100	19.200	19.200	20.40	23.10	21.30	25.60	24.60	21.10	27.90	28.00	22.200
44.	20.00	18.80	21.40	17.80	19.80	21.70	23.30	20.80	18.8	16.9	17.8	18.2	22.2	18.4	18.0	20.7	20.0	21.6	36.3	19.9	21.1	19.4	19.2	18.3	22.40	21.40	23.00	21.10	19.50	19.40	39.00	20.40	21.900	19.400	23.500	20.200	21.000	18.200	23.100	20.500	18.70	24.70	20.80	22.00	21.60	20.50	21.00	23.20	22.900
45.	21.90	20.00	22.80	18.30	20.90	21.60	25.90	20.00	19.7	20.2	19.4	17.7	23.6	19.7	19.2	20.2	20.1	24.0	8.5	19.8	23.3	19.4	20.0	20.6	18.60	21.20	31.70	20.50	20.80	22.80	23.90	19.10	20.100	19.400	23.100	20.400	21.200	24.200	21.800	21.500	24.00	24.50	23.00	22.70	21.00	21.50	19.80	22.30	25.700
46.	18.60	21.20	20.60	19.70	19.70	24.60	18.70	18.30	20.2	20.4	17.7	15.6	19.7	17.7	17.9	20.9	19.4	19.4	33.3	17.9	22.7	20.9	18.5	15.2	19.80	20.50	25.70	18.90	21.20	20.20	17.50	18.80	18.800	22.000	22.700	23.200	21.800	20.200	19.600	17.800	19.20	23.80	23.00	24.90	22.80	20.70	19.70	25.00	19.900
47.	22.10	20.20	21.40	19.20	19.60	21.10	22.60	20.50	18.5	21.2	19.8	17.6	21.3	19.2	18.5	19.0	21.3	22.2	12.0	20.3	21.5	20.5	21.1	16.7	18.40	20.20	25.20	19.70	20.60	21.20	20.40	20.10	19.000	19.900	21.800	18.200	21.600	24.200	20.900	20.000	21.20	24.10	19.30	22.10	20.40	21.80	21.00	22.70	23.700
48.	21.90	21.00	19.30	19.20	21.20	22.30	27.00	16.40	21.1	30.0	16.4	15.9	25.2	19.1	20.5	21.6	20.7	22.8	24.9	18.3	23.6	21.0	19.2	19.2	17.40	20.70	26.70	21.10	18.00	19.90	22.90	21.00	19.700	19.000	32.800	19.800	22.900	23.100	22.700	21.200	22.80	24.80	19.60	23.10	22.70	18.20	18.70	20.60	21.600
49.	20.40	19.20	22.70	20.60	21.90	22.30	21.00	17.10	18.6	18.0	19.2	17.3	22.4	19.1	20.8	21.5	20.1	22.6	27.6	18.3	22.8	21.6	19.7	17.7	18.50	20.20	25.00	22.50	20.80	18.30	21.10	19.60	18.900	19.200	23.800	24.100	20.700	21.100	20.200	20.600	17.90	22.50	21.70	24.70	23.20	21.80	18.90	24.30	25.200
50.	22.00	19.70	22.00	19.60	24.00	21.80	16.30	15.90	20.4	21.9	19.9	14.2	18.9	16.3	14.7	17.6	19.7	23.2	18.1	19.1	22.6	19.1	17.2	15.8	18.10	19.30	26.00	23.30	21.10	21.40	19.30	14.90	19.400	22.300	23.600	20.600	20.400	20.000	19.300	18.000	20.00	23.90	18.50	24.30	21.70	26.90	21.40	21.70	21.400
51.	20.30	19.90	20.10	19.50	20.50	21.10	22.80	18.80	20.7	19.6	17.5	18.3	21.4	17.2	13.0	20.1	20.3	20.5	21.4	16.7	20.5	17.8	20.5	16.5	19.00	19.60	25.90	18.70	19.60	23.60	21.50	20.70	18.800	27.300	20.700	20.400	21.100	21.000	22.600	20.100	19.70	25.00	20.80	22.30	20.10	18.70	21.80	22.60	21.300
52.	23.50	20.40	23.70	20.90	21.80	23.10	19.90	19.40	16.5	18.0	16.2	17.1	20.0	20.6	17.5	20.9	20.1	23.7	25.7	17.1	25.1	20.6	18.5	17.6	20.20	22.30	27.20	22.90	16.60	19.40	19.90	17.50	21.300	20.400	24.100	23.600	20.400	24.100	18.000	19.000	22.70	27.30	22.00	26.20	24.10	17.50	19.10	20.00	22.800
53.	19.90	21.50	21.70	20.20	21.10	24.00	23.10	18.60	21.3	20.6	18.2	0.0*	0.0*	18.1	19.8	20.4	19.2	20.7	18.9	20.1	21.2	20.8	22.0	17.4	19.30	22.90	25.50	20.70	21.10	21.30	21.60	21.20	20.100	20.000	24.300	19.800	19.900	0.000	20.700	18.900	20.10	25.40	19.90	23.20	24.30	22.90	19.20	22.10	20.700
54.	22.90	15.70	21.90	20.70	22.80	24.90	19.40	12.00	20.6	21.7	19.9	26.5	18.2	17.7	16.3	21.5	21.2	23.3	28.1	18.2	23.9	20.8	17.1	17.3	20.20	21.30	28.30	23.10	19.90	22.10	25.90	19.60	21.300	21.700	24.600	23.800	20.700	30.100	22.600	23.300	24.40	26.70	18.50	25.60	25.20	21.30	22.00	22.40	24.100
55.	21.40	22.80	22.00	21.20	24.40	24.80	21.70	25.60	19.6	20.5	17.4	18.2	23.3	17.7	19.3	21.3	20.6	21.7	25.2	19.0	20.8	21.7	20.7	18.9	20.40	20.00	23.70	22.90	20.50	19.80	21.30	20.90	20.700	21.100	27.300	23.200	21.200	23.300	20.100	18.500	18.60	25.60	22.00	26.80	25.40	20.90	20.10	26.20	23.800
56.	22.40	22.40	22.50	21.70	22.20	24.30	22.60	17.80	18.9	20.0	17.2	18.1	20.9	17.0	19.4	19.1	21.6	23.1	14.7	18.8	21.7	22.1	20.7	19.7	19.80	20.80	26.20	23.10	20.70	23.90	17.50	22.00	22.000	18.800	24.800	22.400	24.500	20.200	13.800	18.300	24.00	26.70	20.20	22.40	22.50	20.60	17.40	22.50	25.400
57.	25.70	21.80	21.10	20.50	23.40	23.10	23.50	17.20	23.0	21.2	11.0	18.4	23.0	19.0	18.0	19.6	21.7	25.5	33.9	18.8	24.7	24.0	18.6	19.8	20.10	22.00	29.10	24.10	19.50	20.30	21.10	20.10	21.200	22.400	24.600	24.500	18.400	22.300	20.400	20.000	22.90	29.00	21.90	26.50	24.60	20.30	21.40	21.70	24.100
58.	21.00	20.30	19.00	18.10	18.00	21.00	20.90	20.30	20.7	20.3	18.2	15.2	21.6	17.0	19.5	20.6	20.5	22.2	24.8	22.9	27.1	17.9	21.1	17.8	21.60	20.60	28.80	19.60	17.80	23.10	20.20	20.10	22.300	16.500	24.000	20.300	22.500	20.600	23.500	18.700	22.60	27.10	23.40	22.10	22.90	24.40	20.60	22.50	22.900
59.	25.10	19.90	23.00	18.00	22.40	22.00	22.60	17.20	20.2	19.0	18.7	14.4	23.8	18.6	17.7	21.7	20.5	21.9	20.5	19.1	22.4	19.9	19.6	18.8	21.40	23.70	26.40	23.10	18.80	22.10	21.00	19.60	22.500	20.200	24.600	22.600	22.600	21.600	22.200	19.400	24.10	26.90	21.90	24.70	21.60	23.10	20.80	22.60	29.600
60.	20.70	19.30	21.30	19.30	20.80	21.60	24.40	20.30	19.7	22.5	18.1	19.9	22.9	20.8	19.2	19.8	20.4	20.9	25.7	19.3	22.2	22.1	19.1	20.4	16.30	21.20	29.00	22.40	17.90	21.90	21.30	19.30	19.800	17.700	24.700	21.300	21.800	22.800	23.500	19.000	20.70	25.50	20.60	24.40	19.90	23.40	18.40	20.90	17.000
61.	21.90	17.50	19.40	19.80	23.20	23.80	21.90	18.00	18.9	18.8	17.5	18.5	21.2	18.8	17.7	18.2	19.9	23.0	20.0	18.1	21.2	22.1	19.4	18.1	17.10	22.00	25.70	21.90	9.70	19.60	21.10	20.60	21.200	16.100	19.400	24.200	20.200	19.500	22.300	19.600	21.00	27.30	20.60	25.20	21.90	23.10	18.90	24.40	23.500
62.	20.70	20.50	21.50	19.00	21.70	20.10	23.60	21.30	20.8	20.7	17.4	19.1	24.4	19.2	19.7	20.4	21.6	24.8	21.2	19.5	21.0	18.2	19.5	19.3	18.30	20.90	28.10	19.60	19.70	21.60	22.00	20.10	21.900	19.000	24.200	16.900	23.100	22.700	24.800	20.500	21.10	25.60	22.90	23.10	21.90	20.30	19.00	21.90	22.100
63.	24.40	19.30	20.00	17.60	18.30	20.70	21.80	18.20	18.5	19.1	18.1	13.2	22.7	18.3	17.5	19.8	29.6	21.3	21.3	18.4	24.1	19.9	18.9	18.5	18.20	21.50	26.30	22.20	16.80	18.40	19.70	19.60	18.200	17.100	23.600	0.700	20.400	20.400	24.100	16.200	25.70	27.70	22.80	23.40	21.20	18.60	21.70	25.60	24.500
64.	20.10	21.30	22.20	19.90	21.90	24.00	19.20	21.00	24.1	21.5	21.7	14.2	22.5	17.8	16.2	18.2	18.6	21.3	20.2	19.2	21.6	22.5	18.0	16.8	20.80	19.90	24.70	23.20	20.10	21.00	21.50	19.20	19.600	20.100	26.400	22.500	19.500	17.800	18.500	19.700	20.80	27.30	20.20	25.00	23.80	20.10	23.70	22.90	22.300
65.	19.90	19.50	18.70	18.10	19.50	19.20	22.60	16.50	18.4	20.6	18.9	18.7	22.4	17.3	17.6	20.3	20.5	20.3	20.4	19.6	20.8	17.4	19.1	19.0	19.80	19.80	26.50	21.20	19.00	25.50	23.60	20.90	19.100	17.100	23.400	22.200	20.800	22.100	22.500	19.700	20.30	27.30	20.60	21.80	20.10	19.80	20.80	25.10	23.200
66.	23.70	17.50	21.10	20.90	20.90	21.90	27.00	15.80	20.4	19.6	20.1	17.6	21.6	21.0	18.8	18.0	22.6	24.7	30.9	20.1	23.7	19.5	16.6	18.9	19.60	22.60	27.80	20.20	19.70	20.30	19.90	19.30	19.300	18.300	23.000	22.900	17.300	20.200	21.000	20.100	24.90	26.40	24.20	23.90	21.30	20.10	17.90	19.80	19.600
67.	20.30	19.70	20.80	20.70	24.90	21.70	23.70	19.80	20.4	21.1	19.2	14.6	24.0	18.8	17.7	19.7	19.8	23.0	18.7	17.4	21.6	21.1	18.6	19.9	19.40	20.70	25.40	20.90	18.20	20.80	22.10	21.10	17.100	19.300	24.600	24.400	21.200	21.700	21.900	17.200	20.30	24.70	19.20	22.80	23.40	22.00	21.10	26.20	20.100
68.	21.60	18.50	22.10	18.80	18.20	23.40	21.60	19.40	18.2	19.3	16.7	16.1	21.8	18.1	18.2	13.7	20.9	20.1	21.3	21.0	20.3	18.6	21.6	17.0	20.40	20.50	25.10	20.20	20.30	21.30	21.60	21.10	21.200	18.100	26.400	20.500	20.700	21.700	21.000	17.800	21.40	25.00	22.60	24.70	21.60	17.60	20.50	19.60	22.700
69.	22.40	19.10	22.60	11.50	21.70	21.20	23.90	23.00	19.4	17.9	19.3	19.7	24.5	19.6	20.6	21.9	21.6	19.9	23.8	16.6	20.9	20.9	20.5	21.3	20.00	21.80	26.50	20.80	19.20	20.90	21.80	20.30	18.300	18.000	22.100	22.100	19.900	17.800	20.800	17.500	19.50	24.30	21.90	22.30	22.40	28.40	17.90	23.50	24.000
70.	21.70	19.00	20.20	25.30	22.80	22.10	20.20	20.10	18.8	17.6	18.9	16.3	20.1	19.4	18.9	19.3	20.0	20.0	18.5	20.4	23.0	20.3	18.7	17.9	18.80	19.10	25.80	20.60	18.10	21.60	20.30	17.70	19.400	19.100	24.300	21.300	21.700	21.700	20.900	17.600	21.20	23.00	21.30	21.20	27.00	12.30	19.70	23.00	25.100
71.	21.20	21.20	22.30	21.50	22.90	23.40	21.10	20.20	27.8	20.8	20.7	14.3	24.6	16.9	19.0	19.6	20.6	22.7	21.5	19.2	20.5	19.5	17.3	17.3	16.80	20.30	25.10	22.60	20.50	20.90	20.70	19.90	18.100	20.000	25.300	12.900	21.500	19.200	23.400	18.000	18.10	26.40	19.70	25.60	23.60	19.20	18.40	24.30	22.100
72.	21.00	18.80	14.00	20.30	20.80	22.60	19.50	17.10	20.0	19.1	17.2	17.9	22.3	18.2	21.0	18.5	21.8	18.3	19.0	19.8	21.0	19.4	15.7	17.9	20.80	19.70	24.10	22.00	19.60	20.80	21.30	21.20	19.100	17.600	23.300	20.400	17.800	21.400	22.800	19.000	22.60	25.90	21.70	21.50	22.30	18.50	24.80	20.40	13.100
73.	25.50	22.60	21.70	22.60	23.80	22.40	21.50	16.00	18.9	19.0	19.8	15.6	22.8	17.7	18.1	18.9	21.7	22.5	26.0	20.8	23.6	18.9	21.2	17.3	23.50	22.90	28.60	20.70	17.80	21.30	20.10	19.20	22.600	20.300	24.100	21.600	19.600	21.100	22.300	17.200	26.70	26.80	23.40	21.90	23.90	19.20	17.10	21.30	26.400
74.	19.40	20.30	21.50	19.50	23.20	25.00	21.20	19.00	19.4	19.0	17.4	16.6	22.4	17.0	18.8	18.0	20.2	18.9	21.8	18.4	19.7	21.3	21.3	20.0	18.90	20.40	25.00	23.00	18.70	23.20	20.20	21.50	18.600	20.000	28.000	22.600	20.700	19.100	22.800	17.600	20.20	26.60	22.20	24.80	24.30	18.50	19.10	22.60	22.000
75.	22.40	18.50	20.40	20.80	17.80	21.10	20.20	17.90	21.5	19.4	18.0	10.5	21.1	22.2	16.5	17.9	22.3	21.6	23.8	21.3	19.9	18.6	17.8	19.1	20.30	21.80	25.60	20.10	21.80	19.50	20.00	19.80	20.900	19.800	21.000	21.400	21.400	19.800	20.000	16.300	21.30	24.80	23.30	21.60	21.00	20.00	18.30	20.80	25.400
76.	23.90	21.60	20.50	21.10	21.40	23.90	21.60	17.30	19.7	18.8	17.7	18.6	24.0	19.7	19.0	18.7	26.7	21.5	21.4	19.6	24.6	21.9	14.2	21.8	20.50	20.20	27.50	21.10	17.80	22.60	21.70	20.40	20.600	21.400	20.500	22.300	23.100	20.900	23.400	17.200	21.80	27.10	23.50	25.20	22.20	21.70	20.90	22.50	25.300
77.	20.00	19.90	20.80	20.70	23.00	23.90	22.70	16.40	19.5	19.4	19.3	16.5	20.4	18.0	16.5	19.9	19.1	19.9	20.9	17.7	24.7	19.3	18.1	17.8	18.70	21.90	23.30	25.20	19.30	20.70	20.60	19.90	18.900	18.700	25.600	22.100	22.600	19.500	23.100	16.400	16.80	23.00	23.80	25.00	22.60	17.50	21.90	22.10	20.800
78.	21.90	20.60	21.90	19.10	23.30	24.30	20.20	19.40	21.1	20.9	19.9	14.9	22.5	16.3	19.1	19.4	20.5	22.0	28.7	17.9	20.3	22.6	18.7	18.1	12.80	19.90	26.20	23.80	19.60	19.30	20.40	19.30	18.500	19.900	26.400	23.300	18.100	20.300	19.900	16.900	20.30	26.40	21.80	25.70	22.70	21.60	16.30	19.80	20.500
79.	22.10	20.40	20.90	19.10	17.30	21.80	19.90	17.60	18.2	14.7	12.1	17.2	21.7	19.0	17.7	17.7	20.5	22.7	22.0	18.9	22.1	16.6	15.9	18.7	20.30	20.50	25.50	21.60	20.60	19.10	20.80	20.40	21.500	19.200	23.100	22.000	18.400	20.200	19.000	17.300	22.70	26.10	18.10	21.30	22.00	19.10	19.50	22.10	23.100
80.	25.60	18.80	19.70	19.30	20.30	18.90	21.60	20.60	19.9	20.8	18.2	17.8	21.7	18.4	16.4	19.7	23.7	26.9	24.7	22.7	25.4	19.0	16.1	19.3	20.60	20.40	29.70	22.40	20.80	21.80	21.60	19.50	22.000	19.200	21.000	21.400	18.700	32.700	22.400	16.500	22.30	28.70	22.50	18.20	21.80	19.90	17.50	22.80	25.100
81.	21.90	23.20	24.30	21.60	24.30	25.50	19.20	17.20	18.9	20.6	15.0	19.9	20.3	16.3	18.0	19.7	19.0	20.2	17.8	18.0	20.8	24.3	19.2	18.5	19.50	20.30	23.80	25.40	17.10	21.40	21.50	19.00	18.900	22.800	28.000	27.900	21.400	19.800	23.700	17.400	21.40	24.30	16.80	25.50	25.00	20.70	18.90	22.90	22.200
82.	19.10	18.10	16.40	21.50	24.00	21.90	20.40	18.50	19.8	20.6	16.8	17.1	20.3	18.4	16.7	19.6	18.7	18.9	21.7	17.3	20.2	17.9	22.3	18.1	19.40	21.10	23.70	21.20	16.80	21.60	21.90	22.20	19.400	16.300	24.000	21.600	20.000	20.200	21.000	19.300	25.40	20.50	16.80	21.80	20.80	18.30	19.30	23.00	19.800
83.	23.90	21.70	21.70	21.10	24.00	23.20	23.50	21.40	19.0	20.4	19.5	17.7	24.7	22.0	20.4	20.1	12.9	22.8	24.9	21.8	25.0	21.0	20.5	23.7	18.40	22.80	27.40	22.50	20.00	23.10	22.50	19.90	21.700	20.500	19.600	22.800	19.400	24.000	23.400	18.800	24.20	28.30	25.50	23.40	23.00	19.30	18.90	22.90	25.900
84.	20.40	20.20	19.60	17.90	21.60	22.20	20.60	15.40	19.8	23.1	16.9	15.4	17.8	18.6	18.4	20.0	20.5	23.2	17.4	17.0	21.1	19.0	20.8	18.4	15.70	19.40	23.00	23.50	19.30	20.60	19.20	20.30	17.500	18.600	27.000	21.300	20.800	18.900	21.800	17.900	16.70	23.40	31.20	22.00	22.70	21.70	19.60	22.60	18.800
85.	22.80	19.10	21.30	21.60	25.80	22.10	20.00	16.40	23.1	25.2	19.9	14.7	20.5	19.3	18.9	19.3	23.3	20.6	24.5	19.9	22.0	22.8	20.8	21.0	18.00	19.40	27.80	23.20	19.90	23.30	21.70	16.50	22.000	19.900	27.900	23.100	25.000	22.200	22.300	16.100	19.80	32.50	22.70	24.40	22.10	22.10	19.70	24.00	24.000
86.	27.90	19.50	17.20	17.40	20.90	19.50	20.60	19.50	18.2	18.1	14.9	14.2	21.8	18.1	19.3	18.4	17.4	20.6	23.0	18.3	19.6	16.3	18.8	18.7	18.60	19.40	19.40	22.10	20.90	23.20	22.20	22.00	18.500	19.100	23.100	21.900	18.500	20.300	20.900	16.500	17.50	25.80	20.50	24.60	22.90	19.40	18.70	21.40	18.700
87.	22.90	21.10	20.30	19.70	23.80	22.10	21.20	20.40	20.5	19.8	15.8	18.1	22.4	17.5	19.7	18.4	19.6	20.6	12.0	29.0	20.0	23.5	21.7	24.5	18.60	19.70	25.70	25.10	18.30	21.60	22.10	22.80	20.400	21.500	33.500	21.000	21.000	23.600	22.800	17.900	25.20	23.40	24.80	22.50	25.20	19.00	20.80	22.40	24.400
88.	19.60	20.70	20.30	18.80	25.80	22.50	21.70	16.00	17.6	18.8	16.0	17.2	22.2	19.3	17.4	20.0	19.9	17.7	21.8	19.2	20.4	17.7	19.2	16.9	19.40	21.00	27.40	22.70	19.10	22.40	21.60	19.70	20.300	19.200	27.800	22.800	18.600	21.100	30.400	18.600	22.00	23.50	24.10	23.30	24.30	18.40	23.30	22.30	23.600
89.	22.30	19.40	19.90	21.00	22.40	11.50	22.60	18.60	19.4	24.0	18.1	14.3	22.2	19.2	18.2	18.3	21.2	21.1	19.9	18.2	22.0	20.9	18.7	22.3	12.90	22.50	26.10	20.80	17.70	23.40	25.10	23.30	20.000	19.300	23.800	20.900	21.000	23.300	21.700	19.600	20.30	23.80	21.90	20.70	21.70	19.20	16.40	22.40	23.600
90.	21.30	21.10	22.60	21.40	23.40	21.40	21.50	20.80	20.8	23.0	17.0	16.4	23.1	20.4	20.1	21.5	21.6	20.3	21.9	19.7	19.7	23.2	22.7	20.9	13.90	18.80	25.40	23.30	20.60	23.20	24.70	20.20	22.100	18.600	24.900	21.600	20.400	22.400	22.500	18.200	18.50	23.90	20.40	24.50	21.40	19.80	21.90	24.50	19.200
91.	20.10	16.00	17.10	17.50	19.10	20.60	19.80	16.70	22.5	24.2	18.6	16.4	21.7	19.0	17.5	20.8	20.6	21.2	18.7	18.8	22.7	11.9	16.0	18.0	18.20	19.80	27.10	19.10	16.50	22.10	20.90	20.50	20.700	18.500	24.500	19.200	22.200	21.000	19.400	18.900	18.90	23.60	21.60	18.90	24.00	23.60	21.70	23.90	23.200
92.	23.10	22.60	19.20	20.50	22.50	21.90	20.60	18.00	20.3	21.7	19.3	16.0	23.6	20.3	20.3	19.4	22.1	18.6	23.7	20.2	20.9	10.6	19.6	18.7	19.50	20.60	26.10	24.70	20.30	24.00	21.70	19.70	22.900	21.100	25.200	23.300	20.400	20.500	18.600	16.500	21.30	24.20	21.40	23.80	26.40	16.50	19.50	24.50	23.500
93.	19.90	18.90	22.00	20.10	22.60	20.20	20.70	18.50	18.2	18.7	16.4	14.9	22.2	16.1	19.2	19.3	20.2	18.6	21.9	19.2	22.0	20.0	20.8	17.3	18.90	20.20	24.50	20.10	19.40	23.30	22.00	22.30	19.300	20.500	23.400	20.400	19.700	22.800	21.900	17.100	17.30	23.70	20.80	23.20	21.40	19.00	19.50	27.10	22.400
94.	22.40	19.90	20.30	20.70	24.20	21.30	20.70	14.40	20.9	20.8	11.1	12.4	22.4	10.6	16.9	20.2	21.9	19.9	22.4	20.4	21.7	19.2	15.8	16.3	21.20	22.00	26.30	20.50	16.40	22.70	22.10	20.50	21.000	21.600	23.900	21.300	17.000	20.400	22.100	17.500	20.10	26.40	23.10	20.30	22.80	19.30	18.80	22.90	23.000
95.	19.40	20.40	20.70	22.20	22.90	22.30	20.60	18.60	19.6	22.5	17.7	15.0	22.9	16.3	19.3	17.6	19.1	19.6	19.7	19.0	19.9	18.5	19.4	17.4	19.30	19.40	26.80	21.90	16.20	22.50	20.20	20.90	22.200	20.400	25.100	21.400	21.000	10.300	20.500	15.700	18.20	23.60	20.90	21.90	24.60	20.20	18.90	23.10	20.600
96.	22.80	18.80	19.90	21.40	18.10	16.40	20.30	18.70	21.9	19.1	18.0	15.6	21.0	17.6	17.9	18.3	21.0	20.1	21.8	19.9	21.1	19.0	19.8	15.3	20.50	21.30	22.90	18.80	17.20	21.00	20.60	20.30	20.300	20.900	23.600	19.600	19.600	23.000	19.900	18.100	20.10	24.40	21.50	17.40	20.10	19.90	18.30	24.20	20.400
97.	19.10	0.00	24.90	20.90	22.60	22.20	21.80	19.80	18.2	21.5	17.3	18.8	24.7	20.6	19.2	21.4	19.4	19.7	21.2	19.3	21.9	18.7	17.2	21.6	20.10	17.30	25.20	22.50	18.50	21.50	23.80	21.30	22.800	0.000	26.600	27.300	20.000	23.800	24.400	19.100	21.30	25.50	21.90	21.30	22.30	22.80	18.40	16.00	21.400
98.	21.30	24.30	20.10	19.00	20.40	19.40	22.20	16.90	18.6	22.6	16.9	15.9	23.0	17.1	18.8	19.6	21.3	19.6	22.5	19.5	20.3	17.6	18.8	18.4	19.00	18.70	24.90	20.80	20.30	23.30	20.70	20.90	21.400	22.600	21.900	20.700	19.300	19.600	22.900	15.800	20.90	24.50	22.90	13.90	29.60	18.00	17.10	22.10	23.200
99.	19.00	25.40	20.80	22.40	25.70	23.40	17.80	16.70	21.0	23.5	20.4	15.2	22.0	17.6	17.1	18.5	22.4	19.9	20.9	18.9	21.6	21.8	19.4	19.3	20.60	19.70	25.20	23.30	21.50	24.10	17.80	19.20	20.900	22.300	29.400	23.000	21.200	20.000	20.900	15.100	19.70	23.10	21.60	24.10	24.40	20.90	21.20	25.10	24.000
100.	20.30	21.10	17.70	22.50	10.90	19.10	23.30	17.90	16.8	18.8	16.6	19.4	23.8	17.0	17.6	20.0	28.6	17.0	19.5	17.1	19.9	18.7	19.5	20.2	18.40	17.60	23.20	31.80	21.00	23.00	23.40	19.90	15.500	17.700	22.600	19.000	17.300	22.700	20.200	16.200	19.10	21.50	18.90	21.40	23.80	18.60	17.30	26.70	20.500
101.	23.10	19.90	17.80	21.60	20.60	19.00	19.10	21.10	17.9	18.9	14.5	19.2	22.7	19.3	18.3	19.6	23.6	23.5	23.6	19.6	20.8	19.2	17.6	19.9	21.40	24.00	28.40	19.90	14.30	21.20	20.90	23.30	22.300	19.700	25.300	18.400	18.500	21.300	24.700	18.500	23.50	26.90	23.30	17.00	22.00	15.90	17.00	22.80	22.200
102.	20.40	19.10	16.80	20.60	22.00	19.60	19.40	17.60	21.4	20.2	18.2	18.1	22.1	17.0	19.7	19.2	20.6	18.1	20.2	13.4	19.8	16.4	16.8	20.6	20.60	17.20	24.50	22.70	16.60	21.60	23.80	18.90	19.400	17.300	23.100	20.100	20.200	21.900	23.600	17.500	20.50	23.40	19.10	20.00	21.40	16.70	19.70	23.50	21.100
103.	21.80	18.40	20.40	20.90	20.60	21.70	20.90	16.60	22.0	20.8	17.8	18.9	20.3	17.3	15.1	17.1	20.6	19.3	22.0	20.1	20.3	17.8	21.2	19.6	20.30	17.90	24.10	21.80	18.30	23.50	22.30	16.80	20.000	19.400	25.000	20.800	20.400	22.800	21.100	15.900	19.70	24.50	20.10	21.70	24.00	23.30	18.10	25.30	21.100
104.	19.00	21.00	21.40	14.90	22.80	19.50	22.10	19.80	18.2	20.9	16.6	17.8	22.8	18.9	18.4	21.1	19.2	16.2	18.7	18.0	18.0	19.4	18.8	21.4	18.30	18.70	22.00	20.30	24.80	24.30	22.90	22.40	21.500	18.000	24.200	20.700	17.300	24.500	24.500	18.600	18.00	21.60	20.70	20.90	23.60	20.50	23.10	23.30	22.700
105.	21.00	28.00	16.30	14.10	20.30	20.00	20.60	18.50	19.0	19.2	15.8	14.3	19.9	16.2	17.6	15.7	18.6	21.0	21.0	18.4	20.4	17.8	15.4	20.1	17.10	19.80	23.70	21.40	13.60	20.50	21.20	19.70	20.300	19.400	24.100	20.900	18.300	19.900	20.400	16.200	21.20	23.60	22.30	18.70	22.40	18.50	24.50	21.20	21.100
106.	21.60	18.70	22.30	20.30	20.10	22.30	26.20	17.10	21.4	31.0	17.5	18.9	22.8	14.4	18.8	17.9	12.8	21.1	20.2	19.8	22.3	21.3	23.1	22.7	20.50	19.80	23.20	22.60	18.70	22.70	18.70	19.20	22.200	18.800	24.600	19.700	18.900	26.400	21.500	14.100	20.40	26.60	21.60	21.60	22.50	19.40	15.70	21.70	22.400
107.	22.60	19.50	20.00	17.50	20.10	21.50	22.20	17.70	18.4	30.0	16.6	13.6	21.7	17.2	17.7	19.3	20.5	20.2	21.5	24.5	25.4	16.6	17.0	21.7	21.60	18.80	21.70	22.90	17.90	23.50	23.10	21.30	21.800	18.300	21.900	19.400	20.000	22.000	22.300	17.100	21.40	28.20	19.20	19.40	22.60	21.10	16.50	21.50	22.900
108.	23.90	16.80	19.80	18.30	20.20	18.70	16.10	16.40	19.2	26.0	17.4	15.5	21.9	16.0	16.2	17.4	21.2	19.2	20.0	19.8	20.1	16.7	16.0	15.7	21.80	21.30	27.40	22.50	20.30	23.40	22.00	17.90	23.200	17.100	22.500	17.900	16.700	19.500	21.900	14.900	23.50	25.20	24.30	18.30	21.20	18.70	18.80	23.90	22.600
109.	21.80	21.40	20.00	22.30	23.00	22.00	22.10	18.30	17.9	28.0	18.4	11.7	21.5	16.4	18.1	20.3	22.4	19.1	23.3	18.9	19.2	20.7	9.1	20.6	21.80	18.40	21.40	23.70	20.10	19.00	21.70	18.90	14.000	20.400	23.000	23.400	13.700	21.400	21.900	16.900	19.60	20.70	20.00	23.10	24.80	19.10	18.60	23.90	24.100
110.	20.70	18.40	17.70	20.70	22.20	19.60	19.70	18.10	18.3	26.0	16.1	15.9	22.3	18.9	18.1	17.9	25.1	19.1	21.1	17.3	19.9	19.4	10.1	21.1	18.80	19.50	24.70	20.20	18.10	19.60	23.80	21.50	18.300	19.600	23.000	22.100	17.600	25.300	24.300	15.900	20.20	23.50	20.80	19.90	24.20	19.70	16.00	22.70	19.500
111.	24.20	19.40	22.80	21.00	22.20	21.20	17.80	16.40	19.4	27.0	16.6	10.8	19.3	14.5	15.0	19.9	24.3	20.6	26.3	19.4	23.8	18.9	17.7	17.4	22.00	21.10	25.00	21.80	15.40	23.40	20.60	20.90	23.600	15.600	24.500	20.200	18.000	19.000	20.700	14.300	20.80	24.50	21.40	21.90	21.50	13.60	19.10	22.40	25.000
112.	22.50	17.80	19.70	19.40	19.60	20.70	18.00	14.50	19.8	26.0	17.0	7.1	22.2	16.5	16.2	18.7	22.5	16.9	19.2	20.6	21.0	15.5	19.3	16.0	17.70	19.90	22.50	19.10	16.40	19.40	21.60	19.70	22.900	15.800	20.400	19.500	20.400	20.400	21.600	16.600	20.10	22.10	20.30	20.70	23.80	16.50	18.40	23.20	21.600
113.	22.20	20.10	22.90	23.60	24.50	22.40	18.50	15.50	18.7	27.0	17.7	14.6	20.7	20.6	15.3	17.7	21.8	20.8	21.8	20.6	22.2	22.5	15.9	16.7	21.20	20.40	23.80	23.30	19.00	21.20	21.70	16.80	20.600	21.300	24.900	22.400	18.400	20.600	19.900	15.700	18.60	23.00	19.00	23.50	22.80	18.80	15.90	21.10	22.100
114.	21.40	18.80	20.00	18.80	18.30	21.60	22.40	17.50	17.4	30.0	15.0	18.2	23.2	17.0	17.1	20.6	19.8	17.4	21.5	18.3	18.9	17.2	16.0	18.6	16.80	18.60	22.60	19.80	18.70	21.90	20.10	21.20	19.100	17.400	24.900	18.600	17.600	21.200	20.000	18.200	17.60	20.70	3.50	19.70	23.50	21.20	18.40	23.30	21.200
115.	22.30	18.10	23.00	17.90	22.70	19.80	20.90	15.00	17.5	25.0	16.6	16.0	20.4	18.8	15.7	21.5	27.4	19.6	22.6	19.7	24.7	19.6	16.5	17.7	20.90	20.90	26.90	22.70	17.30	19.70	21.40	20.10	24.200	19.600	20.800	19.100	18.300	23.600	23.200	16.000	18.10	25.90	19.10	20.00	21.80	22.70	17.00	20.10	23.700
116.	27.40	20.50	19.30	19.40	23.90	21.80	20.00	20.70	20.3	27.0	15.1	11.2	19.6	14.7	15.9	16.1	21.0	19.3	21.4	21.6	20.6	21.4	19.2	13.7	20.00	21.00	13.00	22.10	20.00	21.60	20.10	17.50	21.600	19.100	24.100	23.200	19.400	18.000	19.000	18.500	19.10	23.70	21.30	21.20	22.50	15.60	18.30	24.80	20.100
117.	21.70	18.50	22.80	23.80	23.80	24.90	18.50	15.70	17.8	29.0	16.4	11.9	20.5	16.8	20.1	18.6	22.8	22.3	22.3	19.9	22.6	22.4	16.0	19.2	21.60	18.50	26.60	25.30	17.30	19.40	20.40	14.50	22.100	18.200	27.500	25.000	17.000	21.100	17.200	17.300	17.90	22.10	20.70	23.40	25.70	18.60	16.20	21.80	22.100
118.	21.20	19.50	19.10	20.60	19.90	18.90	19.50	18.30	15.5	18.7	15.4	13.3	21.3	17.4	17.2	20.5	21.8	20.7	23.7	18.6	21.2	18.8	15.9	17.3	21.40	18.80	21.90	18.40	16.80	21.50	23.30	21.30	21.400	18.650	23.400	18.100	20.100	22.200	20.800	15.600	20.00	24.70	20.70	23.00	20.80	21.80	16.90	20.70	22.200
119.	25.30	19.00	16.20	15.80	20.60	19.00	19.00	14.40	17.1	18.1	11.8	14.6	18.3	15.2	16.2	19.2	22.3	23.1	23.3	24.2	26.0	15.3	16.8	17.5	21.50	18.65	27.70	20.50	17.90	20.60	19.10	15.80	21.750	18.425	20.700	19.300	15.000	21.000	21.100	15.500	21.90	27.30	25.10	18.40	18.60	17.30	16.40	23.80	22.150
120.	23.25	19.25	20.60	25.70	21.20	23.00	19.70	16.00	20.6	20.9	18.0	17.0	20.4	16.5	15.0	17.4	22.1	21.9	23.5	21.4	23.6	19.9	17.8	16.0	21.45	18.725	27.70	21.70	19.40	23.00	20.30	20.50	21.575	18.5375	22.100	24.600	14.900	19.800	17.200	16.900	20.95	26.00	22.90	24.50	24.90	18.50	18.30	20.30	22.175
[truncated: 39 more columns]
