# Supplementary material for: Stevia rebaudiana Bertoni, an American plant used as sweetener: Study of its effects on body mass control and glycemia reduction in Wistar male and female rats
Source: PLoS One. 2024 Feb 27;19(2):e0298251. doi: 10.1371/journal.pone.0298251 (PMC10898749; doi:10.1371/journal.pone.0298251)
Supplement: S1 Raw data — (ZIP) [file pone.0298251.s001.zip › Raw data/bebida ingerida no acumulada hembras.csv]

	Acesulfame K	Acesulfame K	Acesulfame K	Acesulfame K	Acesulfame K	Acesulfame K	Acesulfame K	Acesulfame K	Aspartame	Aspartame	Aspartame	Aspartame	Aspartame	Aspartame	Aspartame	Aspartame	Mezcla ace:asp	Mezcla ace:asp	Mezcla ace:asp	Mezcla ace:asp	Mezcla ace:asp	Mezcla ace:asp	Mezcla ace:asp	Mezcla ace:asp	Sacarina	Sacarina	Sacarina	Sacarina	Sacarina	Sacarina	Sacarina	Sacarina	Sucralosa	Sucralosa	Sucralosa	Sucralosa	Sucralosa	Sucralosa	Sucralosa	Sucralosa	Stevia	Stevia	Stevia	Stevia	Stevia	Stevia	Stevia	Stevia	Blank
1.	39.00	14.00	28.00	4.00	15.00	29.00	41.00	0.00	16.0	13.0	15.0	22.0	23.0	17.0	22.0	16.0	48.0000	20.0000	20.0000	24.0000	42.0000	25.0000	41.0000	23.0000	18.00	12.00	23.00	21.00	2.00	23.00	27.00	28.00	10.000	10.000	12.000	25.000	20.000	17.000	18.000	30.000	28.00	28.00	18.00	26.00	40.00	17.00	34.00	31.00	14.000
2.	30.00	26.00	26.00	32.00	14.00	31.00	36.00	49.00	15.0	12.0	15.0	18.0	26.0	23.0	15.0	24.0	38.0000	17.0000	20.0000	22.0000	35.0000	26.0000	40.0000	23.0000	18.00	20.00	24.00	22.00	33.00	23.00	25.00	27.00	18.000	14.000	10.000	35.000	22.000	19.000	23.000	33.000	92.00	19.00	17.00	25.00	32.00	22.00	31.00	27.00	16.000
3.	40.00	23.00	32.00	23.00	17.00	28.00	27.00	48.00	16.0	15.0	7.0	23.0	28.0	27.0	19.0	21.0	39.0000	20.0000	15.0000	20.0000	35.0000	29.0000	39.0000	29.0000	20.00	20.00	26.00	21.00	8.00	23.00	26.00	27.00	16.000	19.000	14.000	32.000	24.000	21.000	19.000	30.000	30.00	23.00	16.00	21.00	27.00	16.00	26.00	24.00	16.000
4.	30.00	26.00	26.00	13.00	42.00	31.00	30.00	44.00	16.0	15.0	20.0	17.0	26.0	24.0	18.0	22.0	38.0000	17.0000	20.0000	20.0000	38.0000	29.0000	37.0000	26.0000	24.00	18.00	24.00	23.00	29.00	24.00	29.00	23.00	16.000	16.000	46.000	31.000	27.000	20.000	18.000	35.000	26.00	24.00	17.00	22.00	30.00	23.00	23.00	28.00	12.000
5.	38.00	28.00	34.00	25.00	21.00	40.00	32.00	60.00	12.0	18.0	10.0	25.0	31.0	27.0	21.0	22.0	41.0000	18.0000	22.0000	24.0000	49.0000	33.0000	41.0000	26.0000	26.00	22.00	20.00	21.00	39.00	26.00	35.00	23.00	22.000	20.000	22.000	34.000	30.000	24.000	19.000	27.000	50.00	24.00	18.00	26.00	40.00	23.00	29.00	26.00	18.000
6.	37.00	31.00	32.00	29.00	47.00	44.00	37.00	71.00	18.0	18.0	17.0	22.0	37.0	30.0	20.0	24.0	46.0000	22.0000	29.0000	26.0000	45.0000	34.0000	37.0000	30.0000	25.00	18.00	26.00	23.00	22.00	31.00	39.00	28.00	22.000	30.000	32.000	42.000	29.000	27.000	22.000	39.000	0.00	26.00	24.00	27.00	47.00	30.00	33.00	33.00	20.000
7.	32.00	19.00	27.00	14.00	19.00	45.00	28.00	72.00	11.0	16.0	20.0	23.0	31.0	29.0	22.0	27.0	29.0000	24.0000	20.0000	26.0000	43.0000	35.0000	40.0000	30.0000	21.00	25.00	23.00	19.00	19.00	27.00	44.00	27.00	24.000	20.000	25.000	35.000	29.000	20.000	21.000	37.000	27.00	23.00	16.00	27.00	42.00	25.00	28.00	33.00	18.000
8.	38.00	14.00	24.00	19.00	26.00	40.00	30.00	51.00	17.0	17.0	18.0	29.0	41.0	29.0	25.0	27.0	31.0000	27.0000	22.0000	26.0000	60.0000	31.0000	48.0000	39.0000	23.00	24.00	25.00	18.00	22.00	27.00	35.00	25.00	31.000	23.000	26.000	50.000	45.000	30.000	20.000	40.000	26.00	21.00	19.00	26.00	45.00	26.00	31.00	43.00	20.000
9.	41.00	29.00	23.00	27.00	50.00	42.00	30.00	34.00	18.0	23.0	23.0	21.0	30.0	29.0	18.0	26.0	35.0000	26.0000	28.0000	33.0000	58.0000	28.0000	43.0000	36.0000	22.00	30.00	21.00	24.00	23.00	30.00	39.00	23.00	22.000	30.000	17.000	30.000	29.000	25.000	20.000	33.000	30.00	20.00	20.00	33.00	34.00	23.00	27.00	36.00	22.000
10.	46.00	32.00	36.00	21.00	27.00	41.00	28.00	42.00	17.0	16.0	19.0	26.0	23.0	32.0	18.0	27.0	31.0000	31.0000	20.0000	28.0000	55.0000	23.0000	45.0000	30.0000	29.00	33.00	30.00	21.00	23.00	30.00	33.00	26.00	36.000	21.000	30.000	30.000	24.000	25.000	22.000	14.000	35.00	21.00	23.00	28.00	37.00	29.00	37.00	42.00	18.000
11.	48.00	31.00	33.00	25.00	25.00	46.00	29.00	50.00	18.0	27.0	19.0	26.0	34.0	34.0	24.0	30.0	34.0000	29.0000	24.0000	27.0000	61.0000	30.0000	52.0000	34.0000	27.00	31.00	20.00	22.00	25.00	29.00	46.00	27.00	26.000	20.000	34.000	37.000	26.000	26.000	21.000	28.000	36.00	29.00	23.00	33.00	48.00	31.00	32.00	42.00	20.000
12.	46.00	28.00	28.00	30.00	29.00	38.00	30.00	41.00	19.0	27.0	23.0	30.0	32.0	28.0	22.0	30.0	39.0000	39.0000	25.0000	27.0000	51.0000	32.0000	55.0000	31.0000	20.00	32.00	17.00	25.00	24.00	35.00	46.00	25.00	25.000	19.000	35.000	35.000	28.000	26.000	21.000	28.000	36.00	25.00	29.00	33.00	47.00	28.00	35.00	38.00	22.000
13.	40.00	32.00	30.00	35.00	32.00	42.00	32.00	49.00	19.0	30.0	25.0	30.0	47.0	29.0	23.0	27.0	48.0000	45.0000	27.0000	31.0000	71.0000	41.0000	62.0000	36.0000	22.00	28.00	33.00	32.00	25.00	38.00	37.00	28.00	23.000	17.000	46.000	37.000	27.000	32.000	25.000	27.000	37.00	25.00	27.00	37.00	51.00	31.00	27.00	44.00	18.000
14.	37.00	35.00	26.00	26.00	26.00	39.00	31.00	35.00	15.0	22.0	20.0	27.0	37.0	28.0	18.0	24.0	38.0000	28.0000	22.0000	30.0000	62.0000	19.0000	52.0000	32.0000	23.00	36.00	21.00	18.00	21.00	32.00	29.00	19.00	27.000	20.000	33.000	32.000	12.000	21.000	21.000	27.000	42.00	20.00	27.00	32.00	40.00	23.00	33.00	41.00	18.000
15.	44.00	47.00	25.00	28.00	30.00	43.00	34.00	50.00	24.0	23.0	20.0	33.0	51.0	31.0	24.0	32.0	35.0000	34.0000	27.0000	39.0000	62.0000	34.0000	60.0000	35.0000	22.00	44.00	26.00	27.00	27.00	33.00	38.00	25.00	28.000	20.000	39.000	38.000	36.000	33.000	21.000	28.000	43.00	27.00	28.00	34.00	51.00	31.00	37.00	43.00	28.000
16.	48.00	43.00	29.00	28.00	36.00	43.00	30.00	53.00	18.0	26.0	21.0	34.0	51.0	29.0	21.0	34.0	42.0000	27.0000	25.0000	39.0000	66.0000	33.0000	55.0000	34.0000	25.00	44.00	27.00	37.00	42.00	36.00	48.00	29.00	20.000	12.000	45.000	40.000	34.000	32.000	23.000	29.000	31.00	22.00	28.00	40.00	48.00	38.00	38.00	35.00	14.000
17.	50.00	55.00	35.00	32.00	38.00	38.00	27.00	52.00	18.0	24.0	20.0	28.0	40.0	47.0	22.0	30.0	36.0000	41.0000	25.0000	41.0000	58.0000	37.0000	56.0000	31.0000	29.00	45.00	30.00	26.00	27.00	27.00	37.00	37.00	31.000	60.000	41.000	36.000	31.000	27.000	18.000	25.000	59.00	24.00	24.00	36.00	51.00	33.00	31.00	40.00	20.000
18.	49.00	45.00	39.00	30.00	48.00	39.00	31.00	42.00	21.0	26.0	21.0	29.0	49.0	4.0	24.0	37.0	45.0000	43.0000	36.0000	43.0000	60.0000	34.0000	56.0000	37.0000	28.00	32.00	26.00	25.00	25.00	34.00	53.00	32.00	34.000	34.000	55.000	31.000	22.000	33.000	17.000	30.000	40.00	31.00	30.00	34.00	42.00	29.00	37.00	42.00	18.000
19.	47.00	48.00	42.00	32.00	65.00	49.00	37.00	59.00	22.0	30.0	13.0	29.0	58.0	42.0	20.0	22.0	49.0000	43.0000	39.0000	40.0000	61.0000	40.0000	58.0000	35.0000	34.00	32.00	25.00	27.00	38.00	24.00	45.00	26.00	33.000	29.000	55.000	36.000	42.000	31.000	22.000	31.000	50.00	24.00	30.00	40.00	43.00	30.00	43.00	42.00	24.000
20.	52.00	45.00	36.00	39.00	49.00	53.00	37.00	60.00	20.0	31.0	22.0	35.0	57.0	32.0	23.0	28.0	59.0000	38.0000	41.0000	48.0000	76.0000	40.0000	59.0000	38.0000	30.00	37.00	26.00	30.00	37.00	44.00	46.00	30.00	25.000	23.000	59.000	55.000	42.000	30.000	22.000	33.000	41.00	22.00	33.00	42.00	50.00	28.00	37.00	42.00	24.000
21.	47.00	49.00	46.00	37.00	54.00	45.00	39.00	58.00	22.0	29.0	21.0	32.0	42.0	26.0	20.0	28.0	23.0000	49.0000	36.0000	50.0000	63.0000	36.0000	51.0000	36.0000	33.00	48.00	30.00	24.00	34.00	35.00	48.00	28.00	30.000	24.000	46.000	31.000	39.000	24.000	23.000	27.000	40.00	25.00	27.00	40.00	47.00	27.00	30.00	41.00	20.000
22.	44.00	50.00	45.00	56.00	48.00	48.00	39.00	60.00	26.0	30.0	4.0	32.0	55.0	31.0	25.0	34.0	68.0000	40.0000	32.0000	52.0000	76.0000	42.0000	59.0000	41.0000	31.00	36.00	33.00	24.00	38.00	41.00	45.00	32.00	28.000	26.000	45.000	40.000	40.000	32.000	22.000	34.000	42.00	24.00	30.00	50.00	55.00	30.00	39.00	39.00	24.000
23.	32.00	33.00	29.00	47.00	65.00	49.00	35.00	59.00	22.0	28.0	28.0	36.0	62.0	28.0	26.0	35.0	30.0000	40.0000	36.0000	37.0000	76.0000	37.0000	58.0000	36.0000	27.00	37.00	27.00	30.00	32.00	36.00	58.00	30.00	28.000	28.000	50.000	40.000	42.000	35.000	22.000	33.000	38.00	30.00	32.00	54.00	50.00	32.00	38.00	38.00	20.000
24.	54.00	50.00	40.00	45.00	47.00	67.00	51.00	68.00	19.0	28.0	18.0	30.0	44.0	30.0	22.0	36.0	35.0000	34.0000	30.0000	33.0000	73.0000	47.0000	50.0000	36.0000	31.00	39.00	22.00	27.00	38.00	35.00	54.00	28.00	28.000	22.000	29.000	36.000	45.000	37.000	20.000	28.000	52.00	24.00	31.00	49.00	50.00	22.00	35.00	44.00	22.000
25.	41.00	38.00	45.00	47.00	55.00	48.00	36.00	56.00	24.0	33.0	19.0	32.0	52.0	28.0	23.0	34.0	60.0000	38.0000	43.0000	27.0000	73.0000	49.0000	59.0000	42.0000	32.00	38.00	28.00	31.00	36.00	40.00	64.00	30.00	28.000	18.000	30.000	31.000	45.000	32.000	24.000	30.000	46.00	32.00	34.00	48.00	50.00	25.00	42.00	47.00	18.000
26.	43.00	38.00	51.00	46.00	58.00	56.00	37.00	61.00	23.0	28.0	25.0	33.0	61.0	28.0	20.0	31.0	50.0000	36.0000	11.0000	56.0000	83.0000	51.0000	61.0000	38.0000	30.00	43.00	32.00	21.00	38.00	38.00	56.00	26.00	37.000	7.000	24.000	36.000	47.000	32.000	20.000	30.000	54.00	33.00	41.00	47.00	64.00	33.00	38.00	44.00	20.000
27.	44.00	44.00	37.00	46.00	52.00	50.00	39.00	58.00	17.0	34.0	20.0	33.0	63.0	28.0	25.0	31.0	45.0000	46.0000	45.0000	51.0000	81.0000	49.0000	48.0000	39.0000	38.00	45.00	29.00	26.00	35.00	38.00	58.00	27.00	28.000	29.000	31.000	35.000	46.000	34.000	22.000	29.000	54.00	33.00	28.00	52.00	50.00	44.00	38.00	44.00	18.000
28.	44.00	51.00	44.00	48.00	57.00	51.00	36.00	59.00	20.0	32.0	18.0	39.0	55.0	31.0	25.0	32.0	56.0000	36.0000	38.0000	42.0000	88.0000	57.0000	47.0000	38.0000	34.00	40.00	30.00	23.00	29.00	49.00	57.00	14.00	24.000	28.000	29.000	41.000	50.000	37.000	20.000	27.000	40.00	27.00	33.00	51.00	47.00	30.00	39.00	43.00	18.000
29.	48.00	33.00	46.00	40.00	53.00	57.00	37.00	72.00	20.0	32.0	25.0	35.0	55.0	28.0	16.0	32.0	47.0000	46.0000	49.0000	44.0000	2.0000	52.0000	56.0000	38.0000	37.00	45.00	39.00	28.00	31.00	40.00	56.00	19.00	59.000	24.000	34.000	48.000	37.000	31.000	21.000	25.000	47.00	26.00	40.00	49.00	46.00	31.00	34.00	33.00	28.000
30.	46.00	42.00	41.00	68.00	52.00	44.00	44.00	70.00	24.0	35.0	26.0	31.0	57.0	30.0	25.0	34.0	46.0000	32.0000	44.0000	44.0000	81.0000	56.0000	71.0000	49.0000	30.00	38.00	30.00	26.00	35.00	35.00	66.00	27.00	27.000	24.000	37.000	40.000	45.000	35.000	22.000	26.000	48.00	33.00	32.00	61.00	62.00	30.00	42.00	51.00	20.000
31.	65.00	53.00	52.00	37.00	58.00	48.00	37.00	68.00	19.0	25.0	17.0	25.0	46.0	31.0	23.0	38.0	61.0000	44.0000	33.0000	44.0000	92.0000	47.0000	61.0000	46.0000	45.00	58.00	32.00	9.00	30.00	40.00	63.00	27.00	33.000	32.000	51.000	42.000	43.000	32.000	21.000	24.000	63.00	36.00	38.00	49.00	61.00	34.00	41.00	47.00	20.000
32.	56.00	48.00	51.00	50.00	53.00	50.00	44.00	69.00	18.0	40.0	17.0	22.0	60.0	29.0	27.0	32.0	45.0000	38.0000	32.0000	48.0000	72.0000	44.0000	52.0000	34.0000	30.00	43.00	31.00	35.00	36.00	34.00	68.00	26.00	31.000	37.000	45.000	37.000	35.000	34.000	20.000	28.000	47.00	40.00	40.00	43.00	51.00	32.00	25.00	48.00	16.000
33.	60.00	50.00	50.00	36.00	50.00	50.00	43.00	68.00	18.0	35.0	20.0	28.0	53.0	27.0	22.0	33.0	43.0000	45.0000	38.0000	47.0000	85.0000	62.0000	58.0000	40.0000	17.00	40.00	35.00	32.00	30.00	37.00	56.00	24.00	30.000	32.000	55.000	40.000	45.000	31.000	19.000	25.000	46.00	30.00	35.00	47.00	43.00	30.00	35.00	42.00	20.000
34.	66.00	50.00	57.00	33.00	57.00	59.00	45.00	67.00	23.0	39.0	17.0	37.0	60.0	29.0	26.0	31.0	34.0000	38.0000	40.0000	47.0000	117.0000	62.0000	80.0000	40.0000	41.00	49.00	43.00	33.00	39.00	39.00	64.00	26.00	35.000	41.000	43.000	37.000	42.000	28.000	21.000	22.000	44.00	22.00	35.00	45.00	51.00	34.00	36.00	46.00	20.000
35.	48.00	56.00	56.00	37.00	46.00	62.00	41.00	56.00	24.0	40.0	20.0	28.0	37.0	26.0	25.0	34.0	60.0000	41.0000	52.0000	50.0000	66.0000	50.0000	56.0000	30.0000	38.00	50.00	30.00	34.00	35.00	49.00	3.00	23.00	33.000	35.000	49.000	34.000	38.000	28.000	30.000	36.000	48.00	33.00	40.00	51.00	66.00	38.00	44.00	46.00	16.000
36.	56.00	57.00	49.00	32.00	38.00	69.00	50.00	49.00	24.0	39.0	21.0	38.0	52.0	28.0	23.0	35.0	77.0000	35.0000	46.0000	52.0000	99.0000	66.0000	86.0000	46.0000	38.00	52.00	36.00	31.00	37.00	41.00	66.00	32.00	27.000	33.000	45.000	33.000	45.000	32.000	20.000	30.000	62.00	42.00	33.00	57.00	56.00	28.00	36.00	53.00	20.000
37.	48.00	37.00	75.00	35.00	52.00	56.00	45.00	89.00	27.0	43.0	25.0	32.0	62.0	31.0	28.0	35.0	55.0000	35.0000	52.0000	42.0000	111.0000	60.0000	90.0000	42.0000	33.00	51.00	35.00	31.00	38.00	32.00	71.00	29.00	29.000	35.000	44.000	41.000	42.000	31.000	25.000	26.000	47.00	37.00	57.00	57.00	56.00	30.00	43.00	60.00	20.000
38.	60.00	57.00	57.00	47.00	57.00	55.00	55.00	77.00	20.0	47.0	19.0	32.0	44.0	25.0	24.0	34.0	71.0000	40.0000	51.0000	46.0000	124.0000	60.0000	87.0000	40.0000	46.00	53.00	38.00	43.00	41.00	40.00	61.00	29.00	39.000	37.000	32.000	41.000	38.000	33.000	21.000	36.000	62.00	28.00	43.00	54.00	55.00	32.00	35.00	51.00	16.000
39.	65.00	59.00	62.00	57.00	51.00	53.00	41.00	74.00	22.0	43.0	22.0	36.0	51.0	26.0	22.0	33.0	68.0000	46.0000	49.0000	47.0000	8.0000	60.0000	86.0000	40.0000	34.00	40.00	33.00	38.00	48.00	38.00	65.00	24.00	43.000	34.000	55.000	40.000	37.000	40.000	23.000	27.000	60.00	39.00	44.00	47.00	47.00	31.00	39.00	55.00	18.000
40.	53.00	51.00	63.00	53.00	55.00	65.00	50.00	79.00	24.0	65.0	16.0	10.0	52.0	28.0	29.0	42.0	45.0000	41.0000	43.0000	47.0000	120.0000	60.0000	111.0000	44.0000	43.00	46.00	32.00	27.00	41.00	47.00	78.00	30.00	32.000	37.000	46.000	41.000	54.000	32.000	30.000	27.000	66.00	36.00	45.00	47.00	61.00	38.00	42.00	60.00	18.000
41.	56.00	54.00	50.00	55.00	52.00	55.00	47.00	72.00	21.0	66.0	23.0	47.0	49.0	25.0	28.0	32.0	47.0000	40.0000	56.0000	54.0000	102.0000	62.0000	86.0000	44.0000	39.00	48.00	40.00	36.00	54.00	49.00	73.00	32.00	35.000	55.000	27.000	45.000	46.000	33.000	22.000	30.000	52.00	42.00	49.00	42.00	65.00	32.00	41.00	50.00	20.000
42.	53.00	56.00	39.00	51.00	59.00	65.00	47.00	39.00	20.0	41.0	29.0	37.0	70.0	27.0	30.0	34.0	50.0000	44.0000	53.0000	40.0000	109.0000	62.0000	89.0000	42.0000	44.00	50.00	30.00	35.00	50.00	23.00	88.00	33.00	29.000	36.000	27.000	37.000	46.000	29.000	22.000	26.000	46.00	35.00	49.00	41.00	58.00	25.00	38.00	53.00	20.000
43.	43.00	48.00	49.00	52.00	58.00	63.00	46.00	83.00	24.0	39.0	24.0	39.0	64.0	24.0	23.0	39.0	58.0000	55.0000	50.0000	42.0000	105.0000	71.0000	80.0000	38.0000	45.00	45.00	32.00	35.00	47.00	43.00	78.00	29.00	34.000	40.000	35.000	45.000	45.000	33.000	21.000	30.000	50.00	27.00	44.00	47.00	51.00	35.00	39.00	58.00	12.000
44.	46.00	54.00	41.00	42.00	63.00	55.00	48.00	70.00	23.0	52.0	30.0	37.0	66.0	31.0	26.0	25.0	55.0000	29.0000	58.0000	48.0000	132.0000	62.0000	82.0000	36.0000	39.00	56.00	28.00	36.00	42.00	45.00	82.00	30.00	29.000	36.000	39.000	34.000	53.000	28.000	20.000	30.000	63.00	30.00	40.00	49.00	63.00	29.00	46.00	61.00	26.000
45.	63.00	50.00	46.00	44.00	51.00	50.00	51.00	74.00	26.0	47.0	21.0	36.0	51.0	30.0	20.0	42.0	59.0000	43.0000	43.0000	48.0000	96.0000	46.0000	74.0000	38.0000	36.00	61.00	34.00	34.00	45.00	48.00	67.00	26.00	33.000	42.000	39.000	39.000	55.000	27.000	23.000	30.000	69.00	28.00	40.00	43.00	61.00	23.00	42.00	61.00	18.000
46.	53.00	48.00	42.00	39.00	60.00	59.00	52.00	70.00	22.0	41.0	19.0	35.0	81.0	31.0	30.0	40.0	61.0000	48.0000	48.0000	43.0000	54.0000	52.0000	88.0000	48.0000	45.00	55.00	28.00	33.00	43.00	39.00	76.00	30.00	39.000	38.000	34.000	42.000	38.000	30.000	24.000	27.000	49.00	32.00	45.00	49.00	73.00	32.00	44.00	58.00	16.000
47.	43.00	61.00	45.00	42.00	60.00	64.00	54.00	69.00	27.0	48.0	25.0	38.0	73.0	33.0	26.0	41.0	59.0000	48.0000	56.0000	46.0000	121.0000	52.0000	78.0000	34.0000	46.00	56.00	36.00	31.00	43.00	53.00	82.00	34.00	37.000	41.000	55.000	43.000	54.000	30.000	29.000	31.000	54.00	36.00	47.00	39.00	69.00	38.00	47.00	65.00	16.000
48.	46.00	71.00	48.00	43.00	49.00	63.00	5.00	68.00	22.0	55.0	21.0	42.0	59.0	34.0	26.0	46.0	62.0000	44.0000	58.0000	45.0000	135.0000	50.0000	91.0000	48.0000	43.00	44.00	35.00	40.00	40.00	46.00	75.00	32.00	33.000	41.000	45.000	49.000	54.000	28.000	20.000	31.000	56.00	35.00	46.00	39.00	56.00	26.00	40.00	72.00	18.000
49.	49.00	70.00	35.00	45.00	60.00	57.00	56.00	60.00	24.0	55.0	20.0	32.0	57.0	28.0	23.0	38.0	50.0000	42.0000	53.0000	56.0000	137.0000	58.0000	88.0000	40.0000	55.00	54.00	36.00	37.00	42.00	43.00	79.00	33.00	34.000	40.000	40.000	42.000	47.000	26.000	23.000	33.000	55.00	30.00	42.00	52.00	67.00	30.00	45.00	56.00	22.000
50.	56.00	61.00	42.00	38.00	57.00	66.00	56.00	75.00	26.0	53.0	26.0	30.0	89.0	34.0	30.0	38.0	60.0000	42.0000	56.0000	50.0000	121.0000	56.0000	82.0000	50.0000	27.00	53.00	40.00	34.00	37.00	48.00	74.00	33.00	35.000	46.000	42.000	53.000	42.000	31.000	28.000	31.000	55.00	38.00	42.00	48.00	71.00	33.00	59.00	67.00	20.000
51.	57.00	55.00	38.00	30.00	47.00	55.00	52.00	84.00	23.0	48.0	25.0	43.0	60.0	29.0	24.0	43.0	69.0000	43.0000	63.0000	55.0000	114.0000	50.0000	115.0000	48.0000	30.00	61.00	31.00	26.00	32.00	50.00	71.00	21.00	36.000	44.000	52.000	57.000	48.000	32.000	23.000	31.000	45.00	35.00	43.00	66.00	64.00	30.00	27.00	64.00	16.000
52.	46.00	56.00	39.00	42.00	51.00	62.00	55.00	74.00	21.0	44.0	20.0	35.0	55.0	32.0	30.0	44.0	87.0000	33.0000	52.0000	52.0000	119.0000	60.0000	60.0000	44.0000	47.00	70.00	33.00	33.00	32.00	45.00	63.00	24.00	30.000	32.000	49.000	44.000	46.000	23.000	21.000	27.000	65.00	27.00	40.00	43.00	68.00	29.00	37.00	69.00	16.000
53.	45.00	53.00	36.00	36.00	54.00	53.00	54.00	62.00	21.0	50.0	21.0	47.0	70.0	30.0	26.0	32.0	60.0000	37.0000	46.0000	41.0000	121.0000	50.0000	94.0000	36.0000	32.00	54.00	28.00	31.00	29.00	72.00	63.00	34.00	34.000	34.000	44.000	43.000	40.000	30.000	22.000	25.000	50.00	31.00	39.00	38.00	55.00	29.00	43.00	70.00	20.000
54.	50.00	56.00	43.00	38.00	34.00	46.00	48.00	76.00	22.0	38.0	24.0	34.0	84.0	30.0	20.0	44.0	79.0000	46.0000	59.0000	48.0000	117.0000	52.0000	92.0000	40.0000	54.00	72.00	50.00	34.00	38.00	41.00	76.00	32.00	38.000	38.000	37.000	38.000	44.000	29.000	19.000	28.000	49.00	32.00	50.00	41.00	59.00	31.00	40.00	80.00	18.000
55.	47.00	56.00	48.00	42.00	52.00	56.00	57.00	89.00	25.0	48.0	20.0	35.0	52.0	31.0	19.0	46.0	83.0000	42.0000	54.0000	46.0000	114.0000	46.0000	89.0000	54.0000	39.00	52.00	35.00	36.00	36.00	44.00	90.00	33.00	33.000	34.000	42.000	42.000	54.000	29.000	28.000	26.000	40.00	40.00	48.00	52.00	62.00	28.00	40.00	67.00	16.000
56.	58.00	61.00	42.00	39.00	62.00	63.00	48.00	81.00	24.0	54.0	25.0	40.0	62.0	28.0	23.0	42.0	66.0000	40.0000	55.0000	48.0000	109.0000	44.0000	68.0000	40.0000	39.00	52.00	41.00	37.00	38.00	45.00	78.00	34.00	33.000	41.000	37.000	42.000	49.000	29.000	19.000	31.000	57.00	37.00	42.00	61.00	78.00	30.00	42.00	70.00	20.000
57.	46.00	77.00	51.00	45.00	58.00	54.00	66.00	77.00	26.0	53.0	27.0	37.0	66.0	21.0	28.0	23.0	93.0000	46.0000	58.0000	46.0000	104.0000	50.0000	78.0000	36.0000	40.00	63.00	40.00	43.00	43.00	41.00	81.00	27.00	36.000	40.000	36.000	44.000	42.000	24.000	19.000	26.000	47.00	39.00	53.00	34.00	74.00	26.00	39.00	80.00	24.000
58.	69.00	61.00	35.00	44.00	44.00	55.00	63.00	88.00	25.0	46.0	25.0	44.0	66.0	26.0	27.0	47.0	88.0000	47.0000	61.0000	50.0000	109.0000	52.0000	84.0000	46.0000	38.00	54.00	45.00	38.00	34.00	18.00	47.00	22.00	31.000	38.000	31.000	45.000	43.000	29.000	22.000	29.000	45.00	39.00	44.00	56.00	71.00	33.00	42.00	77.00	20.000
59.	60.00	79.00	52.00	43.00	35.00	51.00	61.00	83.00	25.0	42.0	20.0	36.0	73.0	31.0	18.0	45.0	66.0000	36.0000	46.0000	44.0000	115.0000	58.0000	80.0000	46.0000	42.00	65.00	42.00	37.00	36.00	40.00	55.00	35.00	39.000	34.000	50.000	46.000	35.000	27.000	19.000	26.000	52.00	25.00	45.00	45.00	80.00	24.00	41.00	69.00	16.000
60.	47.00	61.00	45.00	44.00	50.00	62.00	38.00	88.00	27.0	51.0	22.0	36.0	66.0	33.0	27.0	51.0	82.0000	30.0000	57.0000	48.0000	96.0000	56.0000	87.0000	34.0000	41.00	57.00	38.00	44.00	39.00	36.00	76.00	33.00	35.000	35.000	32.000	38.000	40.000	29.000	22.000	30.000	53.00	35.00	36.00	44.00	75.00	28.00	34.00	71.00	24.000
61.	79.00	70.00	48.00	51.00	48.00	53.00	62.00	87.00	24.0	56.0	23.0	37.0	70.0	32.0	25.0	46.0	69.0000	7.0000	65.0000	42.0000	103.0000	62.0000	74.0000	38.0000	49.00	64.00	44.00	45.00	33.00	41.00	59.00	30.00	29.000	44.000	37.000	45.000	44.000	35.000	20.000	27.000	51.00	44.00	45.00	50.00	72.00	27.00	42.00	81.00	26.000
62.	65.00	68.00	52.00	40.00	60.00	55.00	59.00	88.00	25.0	40.0	22.0	35.0	82.0	36.0	24.0	46.0	68.0000	54.0000	60.0000	50.0000	140.0000	50.0000	88.0000	40.0000	39.00	66.00	56.00	36.00	32.00	37.00	79.00	33.00	40.000	54.000	38.000	45.000	53.000	35.000	23.000	25.000	49.00	36.00	53.00	34.00	56.00	30.00	37.00	70.00	24.000
63.	50.00	77.00	53.00	36.00	60.00	48.00	52.00	73.00	20.0	55.0	20.0	33.0	70.0	29.0	20.0	34.0	54.0000	20.0000	50.0000	40.0000	93.0000	52.0000	98.0000	30.0000	27.00	69.00	48.00	34.00	34.00	45.00	79.00	28.00	41.000	47.000	44.000	46.000	44.000	26.000	24.000	23.000	57.00	38.00	40.00	44.00	57.00	28.00	43.00	77.00	16.000
64.	50.00	66.00	48.00	34.00	46.00	65.00	57.00	95.00	23.0	52.0	22.0	40.0	45.0	35.0	26.0	38.0	68.0000	42.0000	64.0000	46.0000	94.0000	62.0000	96.0000	32.0000	40.00	60.00	42.00	36.00	40.00	49.00	68.00	31.00	26.000	33.000	34.000	51.000	43.000	30.000	22.000	33.000	72.00	34.00	30.00	44.00	60.00	28.00	39.00	75.00	24.000
65.	64.00	82.00	34.00	42.00	56.00	52.00	59.00	95.00	24.0	54.0	25.0	38.0	54.0	37.0	23.0	46.0	64.0000	36.0000	64.0000	50.0000	125.0000	54.0000	108.0000	50.0000	42.00	54.00	40.00	36.00	34.00	52.00	76.00	42.00	26.000	46.000	36.000	51.000	48.000	31.000	24.000	30.000	44.00	46.00	56.00	73.00	90.00	30.00	43.00	82.00	22.000
66.	64.00	64.00	48.00	44.00	46.00	48.00	70.00	60.00	26.0	33.0	24.0	36.0	75.0	30.0	24.0	35.0	62.0000	42.0000	54.0000	42.0000	140.0000	46.0000	109.0000	38.0000	36.00	52.00	46.00	35.00	33.00	36.00	90.00	30.00	34.000	50.000	47.000	54.000	40.000	24.000	28.000	25.000	48.00	34.00	48.00	41.00	54.00	28.00	37.00	69.00	20.000
67.	44.00	70.00	32.00	38.00	68.00	58.00	67.00	58.00	25.0	48.0	20.0	38.0	35.0	35.0	28.0	45.0	66.0000	36.0000	56.0000	48.0000	140.0000	54.0000	118.0000	40.0000	38.00	54.00	42.00	32.00	34.00	42.00	78.00	31.00	38.000	39.000	41.000	35.000	44.000	32.000	20.000	25.000	54.00	34.00	42.00	46.00	48.00	27.00	40.00	90.00	30.000
68.	56.00	72.00	58.00	38.00	44.00	52.00	52.00	109.00	14.0	48.0	20.0	32.0	44.0	28.0	29.0	40.0	58.0000	34.0000	56.0000	40.0000	138.0000	56.0000	121.0000	38.0000	0.00	48.00	34.00	30.00	34.00	53.00	71.00	28.00	31.000	40.000	30.000	50.000	47.000	21.000	25.000	24.000	62.00	28.00	39.00	40.00	51.00	28.00	33.00	90.00	46.000
69.	65.00	70.00	42.00	48.00	46.00	53.00	55.00	80.00	22.0	50.0	23.0	39.0	69.0	40.0	25.0	53.0	58.0000	36.0000	60.0000	40.0000	125.0000	36.0000	91.0000	40.0000	59.00	46.00	32.00	38.00	26.00	48.00	10.00	30.00	27.000	37.000	31.000	44.000	54.000	24.000	21.000	28.000	46.00	36.00	40.00	60.00	76.00	29.00	36.00	90.00	34.000
70.	84.00	77.00	38.00	40.00	40.00	53.00	96.00	87.00	22.0	35.0	25.0	37.0	90.0	40.0	28.0	45.0	54.0000	40.0000	60.0000	40.0000	140.0000	70.0000	100.0000	32.0000	44.00	46.00	30.00	32.00	30.00	49.00	95.00	41.00	32.000	42.000	33.000	65.000	49.000	25.000	20.000	26.000	44.00	40.00	38.00	39.00	59.00	32.00	45.00	90.00	28.000
71.	40.00	93.00	32.00	40.00	52.00	61.00	61.00	91.00	20.0	48.0	20.0	37.0	90.0	31.0	26.0	50.0	66.0000	42.0000	66.0000	42.0000	125.0000	58.0000	102.0000	36.0000	38.00	52.00	40.00	38.00	28.00	40.00	50.00	28.00	30.000	42.000	28.000	58.000	45.000	28.000	23.000	27.000	50.00	34.00	36.00	38.00	54.00	35.00	35.00	90.00	26.000
72.	58.00	86.00	48.00	46.00	38.00	56.00	61.00	93.00	21.0	48.0	24.0	47.0	77.0	24.0	27.0	52.0	64.0000	30.0000	54.0000	50.0000	120.0000	70.0000	96.0000	42.0000	40.00	50.00	48.00	34.00	4.00	48.00	77.00	31.00	36.000	40.000	39.000	54.000	50.000	31.000	26.000	30.000	70.00	36.00	36.00	51.00	73.00	37.00	41.00	70.00	32.000
73.	52.00	87.00	30.00	40.00	42.00	50.00	57.00	78.00	23.0	43.0	20.0	32.0	75.0	31.0	29.0	45.0	75.0000	30.0000	52.0000	36.0000	102.0000	54.0000	73.0000	36.0000	48.00	58.00	34.00	28.00	36.00	45.00	66.00	32.00	34.000	34.000	36.000	43.000	27.000	28.000	20.000	28.000	54.00	30.00	36.00	53.00	73.00	33.00	41.00	71.00	22.000
74.	70.00	68.00	44.00	46.00	46.00	58.00	64.00	81.00	24.0	40.0	20.0	33.0	89.0	30.0	26.0	47.0	74.0000	50.0000	60.0000	42.0000	161.0000	60.0000	78.0000	40.0000	36.00	50.00	30.00	30.00	30.00	45.00	67.00	27.00	41.000	32.000	35.000	62.000	53.000	25.000	22.000	27.000	46.00	36.00	40.00	37.00	49.00	39.00	38.00	77.00	18.000
75.	85.00	62.00	36.00	32.00	48.00	46.00	61.00	76.00	22.0	44.0	28.0	32.0	90.0	24.0	28.0	44.0	70.0000	34.0000	50.0000	42.0000	110.0000	52.0000	82.0000	34.0000	48.00	48.00	34.00	30.00	26.00	43.00	90.00	31.00	37.000	32.000	29.000	51.000	56.000	28.000	15.000	27.000	46.00	32.00	44.00	49.00	46.00	33.00	38.00	81.00	18.000
76.	71.00	88.00	44.00	34.00	68.00	35.00	55.00	82.00	25.0	49.0	20.0	35.0	72.0	28.0	26.0	50.0	68.0000	44.0000	52.0000	50.0000	100.0000	54.0000	98.0000	40.0000	36.00	44.00	44.00	30.00	28.00	43.00	75.00	31.00	30.000	36.000	32.000	52.000	59.000	24.000	22.000	28.000	56.00	34.00	38.00	37.00	62.00	32.00	38.00	71.00	22.000
77.	44.00	71.00	44.00	40.00	44.00	52.00	60.00	82.00	24.0	58.0	25.0	37.0	90.0	30.0	26.0	47.0	64.0000	40.0000	64.0000	42.0000	104.0000	60.0000	100.0000	40.0000	38.00	40.00	44.00	40.00	30.00	42.00	77.00	31.00	32.000	35.000	33.000	52.000	35.000	32.000	21.000	31.000	48.00	50.00	36.00	56.00	84.00	26.00	40.00	70.00	20.000
78.	70.00	76.00	48.00	42.00	54.00	58.00	59.00	92.00	25.0	39.0	24.0	32.0	80.0	27.0	20.0	48.0	79.0000	51.0000	50.0000	42.0000	156.0000	66.0000	113.0000	40.0000	32.00	44.00	38.00	36.00	34.00	40.00	67.00	26.00	33.000	41.000	34.000	42.000	58.000	31.000	21.000	45.000	48.00	34.00	40.00	18.00	64.00	30.00	39.00	79.00	18.000
79.	68.00	64.00	50.00	42.00	65.00	64.00	51.00	76.00	26.0	45.0	28.0	34.0	76.0	30.0	29.0	42.0	70.0000	38.0000	64.0000	50.0000	130.0000	56.0000	107.0000	40.0000	36.00	44.00	58.00	36.00	36.00	35.00	85.00	38.00	36.000	33.000	35.000	55.000	43.000	33.000	20.000	30.000	90.00	46.00	38.00	61.00	71.00	34.00	45.00	84.00	10.000
80.	58.00	80.00	48.00	40.00	46.00	55.00	47.00	78.00	19.0	49.0	18.0	33.0	77.0	25.0	25.0	43.0	87.0000	36.0000	56.0000	40.0000	96.0000	52.0000	88.0000	32.0000	42.00	48.00	36.00	46.00	34.00	34.00	71.00	38.00	40.000	38.000	37.000	58.000	39.000	25.000	15.000	26.000	70.00	30.00	34.00	49.00	54.00	35.00	36.00	73.00	30.000
81.	82.00	98.00	50.00	44.00	60.00	39.00	65.00	74.00	26.0	60.0	27.0	36.0	56.0	34.0	28.0	42.0	90.0000	42.0000	66.0000	52.0000	100.0000	36.0000	106.0000	32.0000	32.00	40.00	34.00	40.00	30.00	41.00	77.00	50.00	47.000	37.000	40.000	47.000	44.000	26.000	18.000	22.000	56.00	40.00	48.00	56.00	79.00	24.00	35.00	84.00	30.000
82.	60.00	63.00	40.00	30.00	42.00	47.00	52.00	85.00	20.0	30.0	22.0	33.0	76.0	28.0	24.0	48.0	70.0000	30.0000	60.0000	45.0000	136.0000	52.0000	107.0000	36.0000	44.00	40.00	32.00	30.00	24.00	28.00	46.00	35.00	33.000	34.000	40.000	45.000	39.000	26.000	20.000	24.000	40.00	28.00	30.00	38.00	51.00	31.00	40.00	66.00	44.000
83.	52.00	68.00	50.00	28.00	60.00	56.00	57.00	78.00	23.0	47.0	26.0	30.0	58.0	30.0	28.0	41.0	60.0000	40.0000	66.0000	44.0000	90.0000	50.0000	91.0000	38.0000	40.00	44.00	40.00	42.00	22.00	48.00	55.00	46.00	40.000	33.000	30.000	46.000	46.000	29.000	21.000	26.000	54.00	30.00	44.00	37.00	41.00	23.00	36.00	77.00	32.000
84.	60.00	50.00	56.00	34.00	45.00	43.00	66.00	69.00	20.0	40.0	20.0	18.0	66.0	28.0	24.0	42.0	60.0000	38.0000	4.0000	43.0000	80.0000	52.0000	80.0000	36.0000	36.00	40.00	42.00	30.00	26.00	34.00	62.00	37.00	30.000	28.000	26.000	45.000	47.000	28.000	19.000	14.000	58.00	32.00	6.00	39.00	62.00	32.00	41.00	68.00	34.000
85.	52.00	96.00	70.00	42.00	66.00	48.00	62.00	70.00	22.0	68.0	22.0	42.0	78.0	25.0	23.0	43.0	52.0000	34.0000	64.0000	46.0000	108.0000	56.0000	95.0000	42.0000	44.00	-10.00	38.00	36.00	26.00	45.00	47.00	42.00	28.000	26.000	22.000	47.000	45.000	33.000	23.000	24.000	50.00	32.00	40.00	61.00	86.00	36.00	44.00	72.00	16.000
86.	52.00	56.00	50.00	52.00	54.00	49.00	55.00	68.00	24.0	48.0	27.0	34.0	86.0	29.0	33.0	42.0	60.0000	46.0000	52.0000	46.0000	166.0000	56.0000	101.0000	48.0000	44.00	40.00	34.00	34.00	20.00	46.00	86.00	37.00	24.000	28.000	19.000	54.000	51.000	36.000	24.000	28.000	38.00	36.00	34.00	52.00	67.00	50.00	40.00	85.00	22.000
87.	60.00	52.00	50.00	32.00	64.00	59.00	53.00	89.00	26.0	43.0	24.0	28.0	83.0	32.0	32.0	42.0	60.0000	38.0000	54.0000	40.0000	116.0000	52.0000	80.0000	38.0000	40.00	42.00	28.00	38.00	26.00	49.00	66.00	25.00	30.000	30.000	24.000	37.000	39.000	26.000	17.000	23.000	38.00	26.00	44.00	40.00	46.00	31.00	40.00	78.00	18.000
88.	75.00	54.00	64.00	30.00	48.00	41.00	61.00	82.00	23.0	41.0	21.0	27.0	52.0	32.0	30.0	42.0	50.0000	38.0000	52.0000	36.0000	110.0000	56.0000	117.0000	34.0000	36.00	42.00	40.00	32.00	30.00	43.00	75.00	32.00	30.000	31.000	28.000	49.000	41.000	25.000	20.000	26.000	70.00	26.00	36.00	48.00	52.00	37.00	36.00	85.00	28.000
89.	112.00	137.00	111.00	34.00	63.00	48.00	68.00	87.00	23.0	60.0	24.0	31.0	50.0	29.0	22.0	40.0	46.0000	38.0000	50.0000	42.0000	112.0000	54.0000	91.0000	54.0000	28.00	46.00	32.00	44.00	24.00	25.00	74.00	41.00	37.000	33.000	32.000	37.000	37.000	23.000	15.000	23.000	46.00	26.00	32.00	55.00	54.00	30.00	37.00	70.00	40.000
90.	98.00	78.00	64.00	36.00	60.00	61.00	70.00	86.00	25.0	40.0	26.0	39.0	64.0	28.0	25.0	18.0	60.0000	58.0000	62.0000	52.0000	171.0000	74.0000	100.0000	60.0000	36.00	38.00	34.00	48.00	28.00	42.00	71.00	41.00	34.000	38.000	21.000	42.000	40.000	20.000	21.000	24.000	46.00	32.00	38.00	31.00	77.00	28.00	35.00	66.00	24.000
91.	50.00	60.00	48.00	30.00	52.00	68.00	64.00	94.00	21.0	45.0	23.0	35.0	58.0	33.0	24.0	39.0	50.0000	38.0000	50.0000	44.0000	106.0000	68.0000	89.0000	42.0000	38.00	48.00	40.00	44.00	26.00	39.00	75.00	33.00	33.000	36.000	31.000	51.000	43.000	32.000	21.000	23.000	46.00	56.00	44.00	35.00	49.00	24.00	45.00	84.00	40.000
92.	56.00	81.00	56.00	40.00	68.00	53.00	58.00	90.00	28.0	58.0	27.0	39.0	73.0	36.0	17.0	50.0	75.0000	54.0000	68.0000	52.0000	117.0000	70.0000	98.0000	44.0000	44.00	46.00	48.00	44.00	42.00	41.00	69.00	35.00	30.000	29.000	28.000	50.000	42.000	28.000	22.000	28.000	66.00	34.00	36.00	40.00	56.00	28.00	42.00	82.00	28.000
93.	72.00	71.00	42.00	44.00	66.00	53.00	60.00	90.00	27.0	50.0	25.0	40.0	54.0	53.0	33.0	50.0	66.0000	38.0000	60.0000	44.0000	106.0000	68.0000	97.0000	44.0000	30.00	48.00	32.00	52.00	32.00	41.00	50.00	25.00	32.000	38.000	34.000	48.000	47.000	27.000	21.000	27.000	44.00	38.00	42.00	61.00	55.00	39.00	49.00	82.00	30.000
94.	79.00	81.00	55.00	34.00	54.00	47.00	58.00	75.00	21.0	37.0	19.0	34.0	78.0	26.0	24.0	48.0	46.0000	50.0000	54.0000	44.0000	118.0000	50.0000	90.0000	28.0000	32.00	42.00	36.00	36.00	32.00	32.00	67.00	39.00	29.000	37.000	24.000	47.000	48.000	24.000	20.000	24.000	48.00	34.00	32.00	34.00	68.00	41.00	37.00	80.00	32.000
95.	60.00	52.00	67.00	32.00	61.00	54.00	57.00	82.00	24.0	43.0	28.0	29.0	58.0	32.0	27.0	58.0	61.0000	44.0000	53.0000	44.0000	78.0000	46.0000	85.0000	40.0000	44.00	54.00	38.00	34.00	36.00	43.00	74.00	33.00	37.000	35.000	49.000	44.000	48.000	27.000	20.000	25.000	56.00	30.00	44.00	31.00	88.00	36.00	46.00	86.00	22.000
96.	77.00	62.00	68.00	30.00	52.00	49.00	59.00	87.00	25.0	49.0	23.0	30.0	54.0	31.0	22.0	44.0	54.0000	42.0000	52.0000	50.0000	94.0000	54.0000	86.0000	30.0000	44.00	48.00	29.00	42.00	38.00	46.00	62.00	40.00	34.000	33.000	52.000	45.000	37.000	24.000	14.000	26.000	73.00	26.00	38.00	41.00	51.00	49.00	35.00	79.00	26.000
97.	67.00	67.00	55.00	36.00	46.00	67.00	62.00	85.00	18.0	54.0	13.0	33.0	62.0	30.0	22.0	47.0	50.0000	42.0000	58.0000	42.0000	118.0000	60.0000	109.0000	46.0000	40.00	54.00	40.00	14.00	34.00	43.00	72.00	35.00	30.000	36.000	32.000	54.000	38.000	28.000	20.000	23.000	40.00	36.00	38.00	55.00	50.00	32.00	37.00	72.00	28.000
98.	77.00	78.00	44.00	40.00	40.00	50.00	49.00	79.00	21.0	32.0	21.0	30.0	64.0	34.0	26.0	37.0	62.0000	48.0000	50.0000	57.0000	106.0000	52.0000	92.0000	24.0000	34.00	44.00	36.00	36.00	28.00	45.00	63.00	34.00	33.000	37.000	32.000	49.000	45.000	25.000	16.000	24.000	48.00	36.00	34.00	31.00	62.00	35.00	34.00	72.00	24.000
99.	53.00	55.00	48.00	36.00	74.00	50.00	53.00	81.00	22.0	42.0	26.0	23.0	58.0	32.0	31.0	29.0	62.0000	48.0000	52.0000	54.0000	100.0000	60.0000	90.0000	38.0000	38.00	44.00	36.00	36.00	36.00	40.00	76.00	31.00	35.000	39.000	35.000	63.000	57.000	27.000	17.000	24.000	44.00	36.00	62.00	33.00	78.00	26.00	37.00	80.00	24.000
100.	66.00	61.00	48.00	36.00	44.00	48.00	51.00	81.00	23.0	49.0	27.0	28.0	54.0	29.0	28.0	41.0	54.0000	34.0000	66.0000	54.0000	104.0000	50.0000	73.0000	56.0000	56.00	44.00	44.00	36.00	42.00	37.00	62.00	35.00	28.000	22.000	54.000	47.000	53.000	9.000	16.000	24.000	52.00	38.00	40.00	48.00	57.00	30.00	38.00	79.00	22.000
101.	70.00	56.00	44.00	30.00	66.00	53.00	54.00	74.00	21.0	53.0	26.0	33.0	54.0	30.0	27.0	40.0	54.0000	34.0000	50.0000	42.0000	104.0000	56.0000	87.0000	36.0000	40.00	44.00	40.00	40.00	30.00	39.00	55.00	29.00	31.000	33.000	51.000	43.000	32.000	22.000	17.000	22.000	52.00	26.00	36.00	60.00	46.00	20.00	32.00	74.00	30.000
102.	59.00	71.00	46.00	34.00	38.00	36.00	57.00	85.00	19.0	37.0	18.0	30.0	64.0	30.0	28.0	49.0	58.0000	48.0000	38.0000	34.0000	113.0000	48.0000	97.0000	40.0000	38.00	40.00	32.00	34.00	34.00	35.00	70.00	37.00	31.000	37.000	36.000	47.000	36.000	30.000	18.000	22.000	50.00	30.00	32.00	31.00	45.00	25.00	30.00	85.00	18.000
103.	54.00	70.00	50.00	30.00	57.00	45.00	58.00	93.00	17.0	45.0	22.0	33.0	60.0	34.0	33.0	47.0	54.0000	40.0000	44.0000	52.0000	106.0000	52.0000	97.0000	32.0000	40.00	40.00	36.00	24.00	26.00	36.00	64.00	33.00	32.000	30.000	35.000	58.000	38.000	35.000	20.000	20.000	44.00	32.00	46.00	35.00	71.00	28.00	36.00	81.00	18.000
104.	46.00	44.00	40.00	34.00	50.00	42.00	53.00	94.00	25.0	56.0	20.0	30.0	46.0	36.0	29.0	40.0	60.0000	40.0000	60.0000	60.0000	84.0000	46.0000	101.0000	36.0000	44.00	38.00	42.00	30.00	34.00	40.00	58.00	35.00	31.000	38.000	37.000	56.000	45.000	25.000	18.000	25.000	44.00	30.00	30.00	32.00	48.00	25.00	38.00	70.00	24.000
105.	60.00	56.00	54.00	46.00	50.00	44.00	57.00	85.00	19.0	43.0	22.0	30.0	52.0	26.0	26.0	39.0	66.0000	42.0000	52.0000	46.0000	90.0000	56.0000	88.0000	40.0000	44.00	42.00	36.00	48.00	30.00	41.00	46.00	30.00	28.000	39.000	32.000	51.000	54.000	23.000	18.000	23.000	44.00	50.00	26.00	49.00	46.00	27.00	36.00	68.00	18.000
106.	60.00	85.00	48.00	38.00	48.00	45.00	58.00	83.00	22.0	43.0	16.0	31.0	70.0	38.0	23.0	43.0	72.0000	62.0000	52.0000	46.0000	102.0000	58.0000	79.0000	38.0000	40.00	38.00	36.00	36.00	42.00	44.00	63.00	41.00	27.000	33.000	27.000	51.000	48.000	24.000	18.000	45.000	44.00	32.00	42.00	33.00	56.00	32.00	30.00	80.00	18.000
107.	50.00	74.00	112.00	40.00	60.00	46.00	52.00	80.00	16.0	53.0	13.0	32.0	70.0	35.0	28.0	52.0	64.0000	44.0000	44.0000	50.0000	98.0000	58.0000	91.0000	46.0000	36.00	56.00	46.00	32.00	40.00	34.00	66.00	31.00	40.000	31.000	56.000	50.000	46.000	32.000	20.000	25.000	34.00	36.00	44.00	41.00	87.00	51.00	43.00	71.00	14.000
108.	77.00	62.00	54.00	48.00	46.00	40.00	50.00	74.00	22.0	40.0	18.0	30.0	95.0	40.0	25.0	45.0	71.0000	36.0000	46.0000	44.0000	88.0000	54.0000	86.0000	38.0000	36.00	48.00	36.00	24.00	40.00	30.00	64.00	33.00	36.000	37.000	31.000	52.000	42.000	21.000	16.000	26.000	60.00	26.00	30.00	49.00	54.00	23.00	35.00	79.00	20.000
109.	62.00	54.00	40.00	34.00	54.00	47.00	50.00	85.00	17.0	48.0	22.0	42.0	60.0	36.0	30.0	50.0	65.0000	36.0000	50.0000	40.0000	112.0000	58.0000	93.0000	30.0000	40.00	42.00	30.00	44.00	34.00	48.00	65.00	32.00	34.000	39.000	31.000	56.000	50.000	28.000	19.000	24.000	42.00	28.00	38.00	34.00	45.00	36.00	43.00	82.00	26.000
110.	57.00	85.00	36.00	34.00	63.00	54.00	50.00	86.00	18.0	35.0	22.0	25.0	68.0	32.0	39.0	44.0	52.0000	46.0000	40.0000	46.0000	104.0000	50.0000	70.0000	42.0000	38.00	46.00	34.00	34.00	32.00	35.00	51.00	30.00	30.000	32.000	32.000	51.000	46.000	25.000	19.000	25.000	42.00	34.00	36.00	47.00	46.00	32.00	37.00	91.00	20.000
111.	48.00	60.00	50.00	36.00	57.00	57.00	59.00	95.00	16.0	39.0	32.0	32.0	56.0	40.0	30.0	50.0	42.0000	38.0000	52.0000	48.0000	128.0000	60.0000	86.0000	40.0000	32.00	50.00	34.00	30.00	32.00	44.00	56.00	26.00	36.000	31.000	29.000	50.000	38.000	20.000	20.000	24.000	40.00	40.00	34.00	36.00	57.00	28.00	34.00	71.00	22.000
112.	80.00	55.00	48.00	33.00	46.00	51.00	58.00	87.00	23.0	34.0	19.0	31.0	58.0	35.0	27.0	39.0	42.0000	38.0000	50.0000	40.0000	98.0000	60.0000	91.0000	40.0000	36.00	38.00	32.00	28.00	34.00	47.00	57.00	39.00	33.000	26.000	36.000	60.000	43.000	36.000	17.000	26.000	69.00	34.00	30.00	45.00	82.00	31.00	37.00	68.00	24.000
113.	52.00	50.00	40.00	36.00	54.00	47.00	47.00	75.00	24.0	49.0	28.0	32.0	52.0	29.0	25.0	39.0	58.0000	48.0000	52.0000	44.0000	108.0000	52.0000	84.0000	36.0000	38.00	42.00	30.00	38.00	34.00	45.00	58.00	34.00	24.000	29.000	25.000	56.000	50.000	26.000	20.000	21.000	50.00	38.00	36.00	46.00	43.00	30.00	32.00	71.00	28.000
114.	46.00	78.00	36.00	42.00	42.00	53.00	55.00	95.00	20.0	44.0	26.0	30.0	74.0	28.0	30.0	54.0	64.0000	41.0000	44.0000	58.0000	118.0000	62.0000	98.0000	50.0000	40.00	38.00	34.00	36.00	36.00	42.00	64.00	35.00	33.000	32.000	33.000	55.000	46.000	32.000	22.000	27.000	32.00	44.00	38.00	40.00	54.00	43.00	40.00	71.00	18.000
115.	74.00	65.00	54.00	30.00	52.00	62.00	56.00	100.00	24.0	43.0	30.0	30.0	80.0	37.0	34.0	52.0	64.0000	34.0000	50.0000	40.0000	114.0000	44.0000	80.0000	48.0000	40.00	40.00	42.00	38.00	30.00	43.00	56.00	29.00	35.000	37.000	30.000	56.000	45.000	28.000	19.000	18.000	48.00	30.00	40.00	35.00	56.00	24.00	38.00	72.00	26.000
116.	46.00	18.00	0.00	34.00	70.00	65.00	47.00	86.00	24.0	48.0	28.0	31.0	56.0	36.0	30.0	44.0	60.0000	32.0000	44.0000	44.0000	139.0000	52.0000	88.0000	56.0000	32.00	34.00	32.00	34.00	44.00	49.00	55.00	41.00	26.000	32.000	28.000	62.000	45.000	24.000	21.000	22.000	70.00	28.00	36.00	38.00	52.00	25.00	35.00	78.00	30.000
117.	57.00	58.00	60.00	40.00	64.00	57.00	57.00	90.00	23.0	54.0	24.0	43.0	56.0	36.0	30.0	48.0	66.0000	44.0000	58.0000	46.0000	90.0000	48.0000	92.0000	48.0000	38.00	26.00	46.00	38.00	40.00	48.00	60.00	38.00	33.000	30.000	35.000	61.000	43.000	23.000	22.000	22.000	46.00	30.00	44.00	46.00	86.00	24.00	42.00	69.00	26.000
118.	62.00	69.00	48.00	40.00	42.00	50.00	52.00	92.00	19.0	34.0	19.0	29.0	68.0	41.0	30.0	50.0	63.0000	38.0000	48.0000	56.0000	97.0000	54.0000	88.0000	54.0000	53.00	50.00	44.00	36.00	42.00	36.00	64.00	37.00	41.000	39.000	31.000	57.000	41.000	26.000	20.000	22.000	46.00	34.00	26.00	25.00	45.00	44.00	35.00	76.00	24.000
119.	60.00	65.00	50.00	30.00	58.00	54.00	58.00	91.00	14.0	35.0	22.0	27.0	65.0	27.0	30.0	42.0	64.5000	41.0000	44.0000	34.0000	98.0000	50.0000	90.0000	40.0000	45.50	48.00	44.00	37.00	41.00	44.00	49.00	42.00	36.000	37.000	29.000	62.000	50.000	20.000	19.000	22.000	50.00	28.00	34.00	28.00	48.00	24.00	38.00	67.00	25.000
120.	61.00	67.00	49.00	42.00	50.00	49.00	53.00	89.00	26.0	46.0	24.0	32.0	52.0	33.0	33.0	53.0	63.7500	39.5000	58.0000	54.0000	116.0000	52.0000	87.0000	44.0000	49.25	49.00	44.00	36.50	41.50	40.00	54.00	37.00	38.500	37.000	29.000	53.000	64.000	17.000	22.000	27.000	48.00	40.00	40.00	32.00	62.00	63.00	38.00	78.00	24.500
[truncated: 39 more columns]
