# Supplementary material for: Stevia rebaudiana Bertoni, an American plant used as sweetener: Study of its effects on body mass control and glycemia reduction in Wistar male and female rats
Source: PLoS One. 2024 Feb 27;19(2):e0298251. doi: 10.1371/journal.pone.0298251 (PMC10898749; doi:10.1371/journal.pone.0298251)
Supplement: S1 Raw data — (ZIP) [file pone.0298251.s001.zip › Raw data/bebida ingerida no acumulada machos.csv]

	Acesulfame K	Acesulfame K	Acesulfame K	Acesulfame K	Acesulfame K	Acesulfame K	Acesulfame K	Acesulfame K	Aspartame	Aspartame	Aspartame	Aspartame	Aspartame	Aspartame	Aspartame	Aspartame	Mezcla ace:asp	Mezcla ace:asp	Mezcla ace:asp	Mezcla ace:asp	Mezcla ace:asp	Mezcla ace:asp	Mezcla ace:asp	Mezcla ace:asp	Sacarina	Sacarina	Sacarina	Sacarina	Sacarina	Sacarina	Sacarina	Sacarina	Sucralosa	Sucralosa	Sucralosa	Sucralosa	Sucralosa	Sucralosa	Sucralosa	Sucralosa	Stevia	Stevia	Stevia	Stevia	Stevia	Stevia	Stevia	Stevia	Blank
1.	22.00	80.00	21.00	54.00	53.00	41.00	33.00	35.00	17.0	15.0	15.0	20.0	26.0	29.0	20.0	19.0	16.0000	44.0000	23.0000	43.0000	16.0000	25.0000	32.0000	17.0000	19.00	20.00	33.00	78.00	33.00	18.00	25.00	23.00	23.000	13.000	15.000	6.000	19.000	27.000	18.000	29.000	30.00	10.00	23.00	14.00	30.00	37.00	32.00	19.00	17.000
2.	30.00	54.00	19.00	30.00	34.00	62.00	38.00	33.00	17.0	15.0	19.0	17.0	21.0	26.0	20.0	18.0	17.0000	22.0000	28.0000	46.0000	15.0000	23.0000	26.0000	19.0000	32.00	13.00	33.00	77.00	30.00	20.00	23.00	23.00	20.000	12.000	11.000	10.000	22.000	18.000	17.000	24.000	27.00	32.00	21.00	17.00	87.00	31.00	27.00	25.00	12.000
3.	33.00	79.00	22.00	24.00	41.00	74.00	40.00	24.00	18.0	17.0	16.0	17.0	24.0	25.0	21.0	22.0	21.0000	26.0000	36.0000	36.0000	15.0000	25.0000	31.0000	20.0000	23.00	18.00	46.00	9.00	35.00	21.00	17.00	20.00	18.000	17.000	17.000	12.000	25.000	20.000	20.000	22.000	30.00	27.00	22.00	17.00	27.00	28.00	27.00	19.00	20.000
4.	24.00	83.00	23.00	27.00	35.00	52.00	47.00	20.00	17.0	13.0	19.0	21.0	22.0	32.0	20.0	20.0	42.0000	37.0000	22.0000	45.0000	26.0000	22.0000	29.0000	24.0000	26.00	26.00	37.00	48.00	28.00	18.00	23.00	22.00	23.000	16.000	23.000	17.000	19.000	18.000	7.000	24.000	26.00	26.00	16.00	18.00	20.00	26.00	16.00	21.00	17.000
5.	36.00	81.00	20.00	23.00	89.00	81.00	50.00	27.00	19.0	19.0	20.0	20.0	24.0	13.0	17.0	25.0	20.0000	24.0000	26.0000	46.0000	20.0000	24.0000	34.0000	20.0000	26.00	26.00	48.00	30.00	30.00	24.00	20.00	22.00	18.000	15.000	25.000	11.000	25.000	18.000	31.000	24.000	36.00	30.00	28.00	19.00	27.00	30.00	26.00	24.00	18.000
6.	37.00	83.00	28.00	30.00	25.00	22.00	44.00	27.00	20.0	20.0	20.0	23.0	24.0	30.0	21.0	25.0	25.0000	26.0000	29.0000	39.0000	17.0000	29.0000	37.0000	23.0000	30.00	31.00	41.00	24.00	32.00	21.00	22.00	27.00	19.000	18.000	35.000	18.000	23.000	20.000	35.000	30.000	26.00	32.00	24.00	22.00	30.00	28.00	26.00	25.00	16.000
7.	21.00	20.00	19.00	20.00	18.00	15.00	35.00	38.00	17.0	18.0	20.0	23.0	23.0	20.0	19.0	24.0	22.0000	26.0000	20.0000	42.0000	13.0000	20.0000	28.0000	22.0000	23.00	16.00	27.00	11.00	36.00	16.00	26.00	22.00	21.000	17.000	24.000	14.000	26.000	21.000	28.000	20.000	20.00	26.00	22.00	18.00	19.00	34.00	32.00	22.00	20.000
8.	30.00	25.00	23.00	26.00	19.00	16.00	36.00	30.00	23.0	23.0	21.0	27.0	22.0	27.0	23.0	25.0	24.0000	29.0000	24.0000	35.0000	20.0000	17.0000	34.0000	24.0000	28.00	25.00	33.00	23.00	33.00	22.00	32.00	24.00	21.000	18.000	29.000	17.000	28.000	24.000	32.000	23.000	25.00	35.00	22.00	19.00	20.00	51.00	37.00	30.00	20.000
9.	37.00	30.00	28.00	24.00	19.00	20.00	41.00	32.00	20.0	19.0	27.0	27.0	21.0	23.0	22.0	23.0	29.0000	28.0000	26.0000	39.0000	22.0000	12.0000	34.0000	25.0000	30.00	21.00	40.00	23.00	28.00	22.00	26.00	25.00	18.000	21.000	29.000	16.000	28.000	18.000	31.000	24.000	22.00	33.00	21.00	20.00	24.00	37.00	27.00	25.00	18.000
10.	33.00	26.00	21.00	30.00	19.00	20.00	34.00	29.00	21.0	21.0	17.0	26.0	21.0	23.0	26.0	22.0	26.0000	30.0000	26.0000	34.0000	25.0000	23.0000	28.0000	26.0000	31.00	23.00	48.00	21.00	29.00	20.00	28.00	24.00	27.000	20.000	27.000	17.000	27.000	9.000	30.000	24.000	29.00	29.00	24.00	19.00	21.00	38.00	31.00	32.00	14.000
11.	41.00	22.00	28.00	38.00	19.00	19.00	41.00	33.00	24.0	25.0	20.0	32.0	27.0	26.0	27.0	28.0	31.0000	32.0000	14.0000	30.0000	23.0000	23.0000	38.0000	32.0000	28.00	35.00	48.00	27.00	35.00	21.00	29.00	27.00	18.000	21.000	32.000	18.000	26.000	27.000	33.000	29.000	28.00	34.00	29.00	23.00	30.00	45.00	32.00	27.00	20.000
12.	27.00	28.00	24.00	35.00	21.00	23.00	34.00	30.00	22.0	22.0	19.0	26.0	20.0	20.0	15.0	23.0	33.0000	28.0000	8.0000	31.0000	23.0000	29.0000	36.0000	22.0000	26.00	31.00	48.00	24.00	29.00	19.00	23.00	19.00	23.000	21.000	28.000	24.000	27.000	24.000	13.000	21.000	31.00	38.00	27.00	24.00	27.00	44.00	26.00	28.00	20.000
13.	36.00	35.00	29.00	41.00	24.00	25.00	38.00	37.00	27.0	25.0	24.0	39.0	25.0	26.0	25.0	27.0	30.0000	34.0000	28.0000	37.0000	28.0000	31.0000	45.0000	30.0000	30.00	19.00	52.00	30.00	37.00	26.00	30.00	26.00	20.000	22.000	36.000	22.000	29.000	24.000	37.000	27.000	24.00	30.00	26.00	25.00	34.00	43.00	39.00	36.00	22.000
14.	37.00	28.00	26.00	35.00	18.00	20.00	41.00	43.00	20.0	19.0	19.0	32.0	26.0	28.0	25.0	26.0	34.0000	30.0000	28.0000	38.0000	23.0000	25.0000	38.0000	29.0000	28.00	33.00	44.00	25.00	31.00	21.00	27.00	23.00	23.000	21.000	28.000	25.000	24.000	21.000	36.000	33.000	35.00	35.00	36.00	24.00	27.00	34.00	29.00	26.00	22.000
15.	36.00	39.00	26.00	39.00	26.00	23.00	38.00	44.00	30.0	4.0	22.0	30.0	23.0	24.0	21.0	30.0	30.0000	34.0000	35.0000	36.0000	29.0000	32.0000	46.0000	27.0000	30.00	33.00	53.00	30.00	35.00	27.00	17.00	22.00	23.000	20.000	30.000	24.000	33.000	21.000	29.000	25.000	30.00	43.00	36.00	27.00	26.00	42.00	37.00	35.00	24.000
16.	46.00	30.00	30.00	31.00	26.00	25.00	37.00	45.00	25.0	30.0	23.0	34.0	26.0	26.0	31.0	33.0	30.0000	25.0000	34.0000	27.0000	23.0000	35.0000	39.0000	30.0000	29.00	39.00	49.00	2.00	12.00	26.00	32.00	27.00	20.000	23.000	34.000	31.000	28.000	23.000	26.000	29.000	24.00	37.00	33.00	28.00	27.00	44.00	34.00	30.00	26.000
17.	51.00	39.00	32.00	38.00	37.00	23.00	32.00	45.00	22.0	25.0	21.0	35.0	26.0	24.0	25.0	26.0	38.0000	33.0000	40.0000	31.0000	26.0000	25.0000	37.0000	33.0000	27.00	32.00	68.00	28.00	40.00	22.00	33.00	25.00	25.000	20.000	33.000	31.000	26.000	27.000	32.000	48.000	34.00	43.00	42.00	34.00	25.00	43.00	30.00	36.00	24.000
18.	42.00	36.00	31.00	46.00	32.00	28.00	53.00	53.00	25.0	20.0	22.0	35.0	27.0	30.0	26.0	29.0	37.0000	28.0000	32.0000	32.0000	30.0000	32.0000	34.0000	30.0000	30.00	35.00	49.00	32.00	41.00	22.00	88.00	28.00	26.000	23.000	32.000	34.000	30.000	24.000	34.000	28.000	34.00	41.00	36.00	37.00	29.00	46.00	35.00	30.00	24.000
19.	53.00	35.00	35.00	40.00	40.00	27.00	38.00	47.00	25.0	25.0	26.0	35.0	23.0	27.0	18.0	28.0	38.0000	36.0000	38.0000	29.0000	32.0000	33.0000	39.0000	25.0000	31.00	36.00	53.00	31.00	37.00	26.00	30.00	23.00	25.000	26.000	33.000	29.000	35.000	21.000	27.000	26.000	28.00	43.00	33.00	39.00	28.00	2.00	37.00	40.00	26.000
20.	49.00	35.00	42.00	45.00	48.00	29.00	51.00	52.00	26.0	21.0	22.0	36.0	30.0	37.0	28.0	30.0	37.0000	34.0000	46.0000	32.0000	27.0000	35.0000	57.0000	32.0000	35.00	38.00	58.00	40.00	43.00	26.00	35.00	27.00	23.000	24.000	38.000	32.000	30.000	25.000	38.000	29.000	33.00	42.00	40.00	42.00	32.00	70.00	33.00	38.00	28.000
21.	54.00	33.00	43.00	42.50	20.00	27.00	49.00	55.00	27.0	21.0	19.0	34.0	26.0	26.0	24.0	26.0	38.0000	35.0000	39.0000	27.0000	35.0000	44.0000	39.0000	29.0000	33.00	34.00	61.00	30.00	35.00	22.00	31.00	27.00	25.000	18.000	31.000	27.000	31.000	24.000	34.000	25.000	33.00	43.00	43.00	33.00	29.00	48.00	28.00	39.00	30.000
22.	45.00	40.00	40.00	40.00	0.00	25.00	48.00	73.00	30.0	23.0	26.0	27.0	21.0	26.0	23.0	27.0	38.0000	35.0000	43.0000	31.0000	29.0000	44.0000	52.0000	22.0000	39.00	41.00	60.00	37.00	44.00	26.00	24.00	26.00	23.000	28.000	32.000	31.000	35.000	22.000	31.000	24.000	36.00	48.00	38.00	42.00	31.00	50.00	41.00	38.00	22.000
23.	35.00	41.00	45.00	47.00	24.00	27.00	43.00	49.00	21.0	21.0	25.0	31.0	29.0	27.0	24.0	29.0	43.0000	42.0000	6.0000	39.0000	32.0000	38.0000	55.0000	38.0000	35.00	43.00	50.00	36.00	48.00	26.00	34.00	29.00	90.000	20.000	7.000	27.000	40.000	24.000	32.000	30.000	32.00	44.00	35.00	38.00	33.00	40.00	39.00	35.00	24.000
24.	39.00	39.00	43.00	39.00	25.00	28.00	40.00	56.00	29.0	24.0	21.0	31.0	28.0	28.0	26.0	30.0	47.0000	46.0000	54.0000	45.0000	39.0000	38.0000	44.0000	32.0000	37.00	52.00	59.00	33.00	39.00	25.00	29.00	32.00	38.000	19.000	51.000	24.000	33.000	24.000	36.000	28.000	38.00	60.00	52.00	35.00	33.00	44.00	32.00	33.00	34.000
25.	40.00	35.00	41.00	41.00	27.00	34.00	43.00	53.00	27.0	22.0	23.0	27.0	28.0	31.0	28.0	31.0	44.0000	40.0000	45.0000	30.0000	40.0000	42.0000	45.0000	30.0000	35.00	40.00	53.00	34.00	45.00	28.00	32.00	29.00	27.000	18.000	51.000	27.000	34.000	26.000	30.000	31.000	31.00	52.00	53.00	42.00	30.00	48.00	32.00	44.00	30.000
26.	38.00	32.00	36.00	42.00	25.00	30.00	40.00	55.00	32.0	25.0	26.0	22.0	33.0	29.0	28.0	28.0	49.0000	61.0000	52.0000	33.0000	31.0000	35.0000	51.0000	32.0000	34.00	51.00	60.00	38.00	42.00	29.00	28.00	27.00	26.000	22.000	47.000	26.000	38.000	27.000	33.000	31.000	42.00	59.00	39.00	40.00	30.00	50.00	29.00	50.00	30.000
27.	36.00	39.00	43.00	47.00	29.00	28.00	41.00	47.00	30.0	24.0	27.0	31.0	30.0	31.0	26.0	32.0	43.0000	42.0000	44.0000	30.0000	33.0000	40.0000	50.0000	31.0000	36.00	51.00	69.00	40.00	45.00	31.00	31.00	24.00	25.000	21.000	40.000	28.000	42.000	25.000	35.000	26.000	44.00	65.00	21.00	41.00	30.00	52.00	29.00	40.00	32.000
28.	39.00	34.00	41.00	42.00	27.00	30.00	43.00	54.00	31.0	26.0	28.0	35.0	33.0	29.0	28.0	31.0	48.0000	39.0000	46.0000	34.0000	40.0000	46.0000	54.0000	42.0000	34.00	46.00	69.00	36.00	54.00	29.00	30.00	34.00	29.000	22.000	32.000	25.000	40.000	27.000	34.000	38.000	41.00	65.00	7.00	42.00	33.00	59.00	37.00	39.00	32.000
29.	41.00	30.00	38.00	45.50	29.00	30.00	40.00	55.00	64.0	26.0	27.0	33.0	27.0	28.0	27.0	28.0	47.0000	39.0000	54.0000	37.0000	40.0000	43.0000	50.0000	35.0000	36.00	45.00	61.00	41.00	46.00	29.00	31.00	32.00	28.000	30.000	30.000	30.000	39.000	24.000	34.000	32.000	41.00	53.00	22.00	45.00	36.00	56.00	28.00	40.00	38.000
30.	40.00	56.00	55.00	49.00	34.00	33.00	38.00	52.00	28.0	28.0	26.0	27.0	25.0	31.0	25.0	29.0	45.0000	34.0000	46.0000	39.0000	36.0000	34.0000	41.0000	24.0000	38.00	35.00	54.00	43.00	51.00	24.00	31.00	30.00	25.000	23.000	30.000	33.000	39.000	26.000	35.000	32.000	38.00	56.00	44.00	45.00	39.00	58.00	28.00	34.00	32.000
31.	36.00	33.00	33.00	45.00	27.00	30.00	42.00	33.00	31.0	27.0	26.0	31.0	31.0	29.0	26.0	28.0	52.0000	52.0000	57.0000	42.0000	48.0000	32.0000	53.0000	30.0000	37.00	48.00	56.00	41.00	54.00	29.00	36.00	32.00	34.000	25.000	25.000	28.000	41.000	25.000	35.000	33.000	47.00	59.00	58.00	41.00	38.00	58.00	36.00	43.00	38.000
32.	33.00	46.00	51.00	54.00	31.00	33.00	44.00	52.00	30.0	25.0	29.0	31.0	30.0	29.0	24.0	30.0	51.0000	42.0000	49.0000	41.0000	42.0000	60.0000	48.0000	34.0000	33.00	41.00	65.00	40.00	46.00	30.00	35.00	34.00	3.000	27.000	50.000	30.000	39.000	22.000	34.000	36.000	43.00	50.00	47.00	47.00	42.00	62.00	31.00	42.00	34.000
33.	35.00	41.00	36.00	45.00	28.00	33.00	35.00	45.00	29.0	24.0	29.0	28.0	30.0	28.0	26.0	26.0	53.0000	43.0000	46.0000	37.0000	50.0000	47.0000	54.0000	48.0000	38.00	44.00	66.00	42.00	42.00	29.00	40.00	28.00	76.000	25.000	40.000	25.000	35.000	24.000	36.000	33.000	50.00	64.00	54.00	42.00	42.00	58.00	33.00	44.00	34.000
34.	35.00	44.00	42.00	55.00	33.00	32.00	53.00	60.00	26.0	24.0	24.0	37.0	32.0	32.0	30.0	31.0	47.0000	53.0000	46.0000	35.0000	52.0000	52.0000	48.0000	74.0000	41.00	18.00	75.00	44.00	62.00	24.00	38.00	31.00	37.000	25.000	40.000	29.000	38.000	26.000	37.000	35.000	38.00	55.00	48.00	54.00	43.00	77.00	36.00	47.00	38.000
35.	46.00	35.00	40.00	51.00	34.00	34.00	42.00	61.00	31.0	24.0	28.0	33.0	31.0	30.0	26.0	30.0	37.0000	66.0000	48.0000	46.0000	44.0000	42.0000	50.0000	42.0000	32.00	44.00	61.00	44.00	61.00	29.00	37.00	36.00	35.000	36.000	38.000	27.000	37.000	29.000	38.000	35.000	34.00	50.00	42.00	48.00	40.00	64.00	31.00	42.00	34.000
36.	43.00	40.00	48.00	60.00	22.00	22.00	38.00	50.00	29.0	28.0	14.0	28.0	33.0	30.0	29.0	32.0	65.0000	53.0000	46.0000	33.0000	46.0000	52.0000	60.0000	42.0000	41.00	47.00	61.00	44.00	65.00	32.00	37.00	33.00	41.000	39.000	41.000	32.000	41.000	27.000	37.000	32.000	38.00	59.00	53.00	50.00	46.00	66.00	38.00	51.00	38.000
37.	37.00	37.00	34.00	55.00	38.00	34.00	52.00	56.00	31.0	27.0	30.0	32.0	35.0	32.0	27.0	40.0	60.0000	48.0000	60.0000	33.0000	39.0000	48.0000	60.0000	42.0000	39.00	45.00	63.00	54.00	68.00	38.00	37.00	39.00	36.000	36.000	43.000	33.000	46.000	30.000	42.000	32.000	44.00	62.00	50.00	65.00	40.00	72.00	35.00	51.00	36.000
38.	38.00	36.00	35.00	57.00	36.00	32.00	47.00	60.00	36.0	29.0	28.0	36.0	43.0	32.0	30.0	32.0	42.0000	49.0000	59.0000	37.0000	39.0000	51.0000	61.0000	42.0000	40.00	41.00	64.00	49.00	72.00	34.00	36.00	38.00	50.000	33.000	38.000	26.000	42.000	7.000	43.000	38.000	33.00	51.00	49.00	59.00	40.00	67.00	35.00	42.00	38.000
39.	40.00	34.00	38.00	66.00	41.00	39.00	42.00	66.00	34.0	30.0	27.0	30.0	32.0	32.0	32.0	34.0	37.0000	40.0000	49.0000	36.0000	33.0000	55.0000	56.0000	42.0000	38.00	43.00	60.00	49.00	63.00	34.00	40.00	43.00	60.000	46.000	56.000	30.000	46.000	39.000	45.000	26.000	35.00	59.00	50.00	61.00	41.00	57.00	34.00	26.00	42.000
40.	35.00	33.00	39.00	55.00	40.00	29.00	22.00	62.00	35.0	31.0	30.0	37.0	35.0	35.0	27.0	37.0	36.0000	40.0000	47.0000	35.0000	46.0000	45.0000	66.0000	46.0000	36.00	43.00	65.00	43.00	74.00	44.00	37.00	40.00	47.000	30.000	38.000	29.000	49.000	25.000	38.000	33.000	45.00	47.00	47.00	47.00	33.00	75.00	37.00	68.00	40.000
41.	37.00	45.00	57.00	59.00	34.00	36.00	50.00	66.00	31.0	28.0	27.0	37.0	35.0	32.0	32.0	35.0	44.0000	41.0000	45.0000	36.0000	41.0000	51.0000	62.0000	48.0000	36.00	21.00	66.00	53.00	64.00	41.00	49.00	45.00	48.000	37.000	52.000	32.000	55.000	34.000	43.000	36.000	34.00	57.00	52.00	56.00	40.00	62.00	35.00	42.00	22.000
42.	37.00	44.00	54.00	59.00	34.00	33.00	40.00	59.00	31.0	29.0	27.0	37.0	35.0	31.0	31.0	35.0	36.0000	32.0000	48.0000	38.0000	35.0000	53.0000	78.0000	46.0000	35.00	45.00	62.00	55.00	75.00	41.00	42.00	37.00	41.000	34.000	40.000	31.000	47.000	33.000	44.000	38.000	30.00	51.00	36.00	70.00	37.00	74.00	34.00	29.00	42.000
43.	36.00	53.00	49.00	55.00	38.00	34.00	45.00	58.00	40.0	33.0	30.0	37.0	32.0	32.0	32.0	34.0	42.0000	38.0000	42.0000	41.0000	33.0000	51.0000	72.0000	44.0000	41.00	55.00	63.00	56.00	67.00	38.00	39.00	41.00	50.000	40.000	43.000	36.000	51.000	31.000	39.000	36.000	42.00	55.00	51.00	80.00	39.00	65.00	39.00	24.00	42.000
44.	40.00	40.00	50.00	58.00	32.00	35.00	46.00	63.00	37.0	26.0	32.0	39.0	32.0	31.0	29.0	36.0	37.0000	32.0000	39.0000	35.0000	30.0000	51.0000	64.0000	54.0000	45.00	39.00	18.00	45.00	65.00	47.00	40.00	41.00	50.000	31.000	33.000	29.000	46.000	32.000	46.000	37.000	41.00	59.00	38.00	52.00	44.00	70.00	37.00	43.00	40.000
45.	41.00	41.00	44.00	54.00	27.00	32.00	51.00	84.00	32.0	29.0	30.0	41.0	36.0	32.0	38.0	33.0	44.0000	37.0000	42.0000	44.0000	36.0000	57.0000	60.0000	56.0000	44.00	39.00	83.00	44.00	67.00	35.00	43.00	52.00	53.000	32.000	41.000	31.000	44.000	37.000	47.000	38.000	40.00	60.00	41.00	50.00	39.00	59.00	40.00	40.00	42.000
46.	38.00	53.00	43.00	57.00	29.00	34.00	49.00	78.00	35.0	27.0	28.0	44.0	34.0	37.0	38.0	36.0	45.0000	39.0000	55.0000	43.0000	33.0000	64.0000	72.0000	46.0000	52.00	41.00	59.00	44.00	81.00	44.00	45.00	42.00	59.000	40.000	53.000	33.000	47.000	34.000	47.000	37.000	42.00	64.00	53.00	57.00	40.00	64.00	36.00	40.00	40.000
47.	40.00	60.00	38.00	62.00	30.00	37.00	46.00	55.00	36.0	28.0	30.0	39.0	36.0	34.0	31.0	36.0	58.0000	48.0000	50.0000	46.0000	38.0000	65.0000	66.0000	46.0000	41.00	41.00	67.00	42.00	78.00	48.00	41.00	41.00	55.000	30.000	46.000	32.000	53.000	30.000	46.000	39.000	44.00	58.00	39.00	48.00	43.00	64.00	39.00	49.00	42.000
48.	45.00	50.00	54.00	76.00	38.00	35.00	50.00	14.00	40.0	30.0	29.0	39.0	40.0	34.0	42.0	22.0	52.0000	38.0000	43.0000	36.0000	33.0000	62.0000	60.0000	48.0000	40.00	35.00	73.00	46.00	64.00	46.00	43.00	44.00	55.000	34.000	43.000	32.000	51.000	37.000	58.000	41.000	42.00	62.00	40.00	52.00	45.00	72.00	38.00	43.00	50.000
49.	37.00	55.00	45.00	66.00	35.00	35.00	49.00	71.00	37.0	33.0	36.0	43.0	40.0	38.0	41.0	41.0	51.0000	42.0000	44.0000	45.0000	32.0000	60.0000	62.0000	60.0000	42.00	49.00	62.00	44.00	68.00	45.00	39.00	42.00	59.000	32.000	40.000	34.000	52.000	36.000	57.000	46.000	46.00	58.00	36.00	55.00	43.00	72.00	40.00	42.00	42.000
50.	38.00	55.00	37.00	73.00	36.00	36.00	45.00	51.00	42.0	32.0	30.0	42.0	35.0	30.0	37.0	35.0	52.0000	40.0000	44.0000	46.0000	29.0000	52.0000	68.0000	40.0000	42.00	49.00	65.00	45.00	69.00	42.00	34.00	33.00	54.000	32.000	41.000	36.000	50.000	26.000	50.000	33.000	41.00	65.00	44.00	52.00	37.00	76.00	39.00	46.00	42.000
51.	42.00	63.00	39.00	63.00	21.00	28.00	45.00	67.00	39.0	31.0	34.0	40.0	38.0	33.0	36.0	36.0	44.0000	42.0000	43.0000	39.0000	30.0000	48.0000	62.0000	52.0000	39.00	42.00	55.00	43.00	65.00	46.00	60.00	43.00	51.000	29.000	46.000	36.000	56.000	37.000	55.000	22.000	38.00	58.00	36.00	48.00	38.00	75.00	40.00	44.00	34.000
52.	37.00	63.00	43.00	61.00	43.00	30.00	48.00	68.00	34.0	28.0	25.0	32.0	38.0	33.0	39.0	34.0	52.0000	42.0000	46.0000	42.0000	33.0000	43.0000	60.0000	48.0000	40.00	35.00	59.00	41.00	54.00	45.00	35.00	42.00	57.000	31.000	46.000	32.000	52.000	37.000	50.000	34.000	37.00	65.00	40.00	43.00	36.00	65.00	37.00	36.00	35.000
53.	33.00	66.00	35.00	58.00	31.00	33.00	58.00	77.00	42.0	30.0	32.0	26.0	36.0	38.0	44.0	37.0	64.0000	42.0000	38.0000	35.0000	32.0000	54.0000	64.0000	46.0000	35.00	33.00	57.00	36.00	60.00	82.00	42.00	41.00	54.000	28.000	44.000	30.000	58.000	36.000	56.000	38.000	40.00	57.00	50.00	41.00	35.00	73.00	46.00	23.00	38.000
54.	42.00	59.00	49.00	68.00	31.00	36.00	56.00	60.00	40.0	30.0	30.0	48.0	39.0	33.0	36.0	42.0	54.0000	41.0000	45.0000	39.0000	34.0000	56.0000	50.0000	42.0000	36.00	36.00	82.00	47.00	65.00	69.00	45.00	42.00	48.000	33.000	52.000	33.000	45.000	34.000	45.000	38.000	43.00	72.00	52.00	45.00	37.00	58.00	36.00	52.00	38.000
55.	38.00	55.00	40.00	63.00	35.00	35.00	48.00	69.00	40.0	29.0	28.0	39.0	39.0	35.0	37.0	39.0	48.0000	38.0000	39.0000	34.0000	32.0000	56.0000	57.0000	40.0000	35.00	36.00	59.00	45.00	58.00	35.00	38.00	26.00	52.000	32.000	49.000	34.000	45.000	31.000	27.000	34.000	40.00	57.00	44.00	53.00	42.00	62.00	35.00	48.00	48.000
56.	41.00	55.00	49.00	61.00	36.00	37.00	51.00	74.00	42.0	33.0	34.0	39.0	30.0	34.0	42.0	40.0	53.0000	36.0000	41.0000	30.0000	30.0000	55.0000	62.0000	58.0000	36.00	35.00	53.00	48.00	66.00	43.00	45.00	38.00	53.000	37.000	43.000	34.000	52.000	32.000	8.000	37.000	42.00	54.00	50.00	48.00	38.00	73.00	42.00	54.00	42.000
57.	41.00	53.00	45.00	66.00	36.00	36.00	46.00	61.00	22.0	29.0	21.0	52.0	36.0	34.0	33.0	43.0	50.0000	36.0000	45.0000	31.0000	33.0000	60.0000	61.0000	50.0000	35.00	42.00	53.00	48.00	73.00	43.00	43.00	37.00	48.000	44.000	60.000	39.000	53.000	34.000	66.000	36.000	42.00	49.00	56.00	58.00	45.00	50.00	36.00	45.00	50.000
58.	41.00	60.00	43.00	76.00	37.00	39.00	49.00	45.00	40.0	34.0	30.0	41.0	31.0	32.0	43.0	36.0	49.0000	34.0000	44.0000	37.0000	35.0000	51.0000	62.0000	60.0000	44.00	47.00	55.00	43.00	62.00	42.00	40.00	39.00	55.000	29.000	45.000	34.000	57.000	32.000	50.000	37.000	43.00	70.00	59.00	57.00	41.00	64.00	38.00	45.00	44.000
59.	47.00	59.00	43.00	68.00	34.00	39.00	48.00	64.00	37.0	27.0	28.0	34.0	37.0	35.0	36.0	37.0	48.0000	40.0000	46.0000	38.0000	35.0000	52.0000	56.0000	52.0000	43.00	38.00	54.00	43.00	60.00	36.00	43.00	42.00	58.000	40.000	56.000	35.000	52.000	30.000	49.000	37.000	48.00	62.00	46.00	49.00	41.00	55.00	38.00	43.00	44.000
60.	39.00	54.00	55.00	60.00	33.00	36.00	54.00	61.00	36.0	32.0	30.0	42.0	37.0	34.0	39.0	40.0	48.0000	39.0000	41.0000	36.0000	32.0000	60.0000	56.0000	48.0000	35.00	47.00	55.00	44.00	68.00	38.00	36.00	39.00	47.000	33.000	45.000	35.000	57.000	34.000	45.000	34.000	41.00	48.00	50.00	52.00	38.00	57.00	40.00	45.00	44.000
61.	40.00	46.00	54.00	63.00	39.00	37.00	47.00	58.00	35.0	27.0	27.0	43.0	32.0	31.0	32.0	25.0	46.0000	38.0000	42.0000	31.0000	27.0000	61.0000	50.0000	44.0000	37.00	37.00	64.00	45.00	82.00	35.00	43.00	41.00	52.000	30.000	49.000	40.000	55.000	34.000	46.000	33.000	47.00	63.00	48.00	55.00	45.00	65.00	34.00	50.00	42.000
62.	35.00	40.00	36.00	68.00	34.00	34.00	45.00	52.00	39.0	29.0	28.0	46.0	39.0	33.0	40.0	38.0	47.0000	44.0000	46.0000	38.0000	41.0000	54.0000	58.0000	68.0000	34.00	45.00	59.00	40.00	77.00	37.00	44.00	37.00	54.000	39.000	46.000	2.000	54.000	19.000	45.000	47.000	56.00	62.00	48.00	50.00	42.00	54.00	37.00	45.00	42.000
63.	44.00	50.00	40.00	60.00	30.00	34.00	51.00	67.00	43.0	30.0	32.0	40.0	35.0	34.0	36.0	40.0	53.0000	66.0000	48.0000	43.0000	40.0000	52.0000	66.0000	64.0000	40.00	40.00	70.00	54.00	67.00	38.00	44.00	43.00	53.000	32.000	45.000	40.000	58.000	45.000	55.000	34.000	45.00	63.00	49.00	44.00	40.00	56.00	27.00	49.00	44.000
64.	38.00	50.00	50.00	68.00	34.00	40.00	48.00	64.00	42.0	32.0	34.0	40.0	35.0	30.0	34.0	34.0	50.0000	34.0000	42.0000	42.0000	36.0000	54.0000	68.0000	50.0000	38.00	58.00	60.00	42.00	67.00	38.00	42.00	37.00	49.000	31.000	56.000	36.000	53.000	29.000	48.000	33.000	42.00	62.00	38.00	47.00	45.00	63.00	43.00	47.00	44.000
65.	34.00	46.00	47.00	66.00	34.00	34.00	51.00	69.00	39.0	33.0	32.0	43.0	34.0	34.0	33.0	41.0	50.0000	26.0000	36.0000	34.0000	36.0000	52.0000	66.0000	50.0000	42.00	38.00	62.00	42.00	69.00	40.00	47.00	42.00	70.000	42.000	43.000	35.000	68.000	38.000	45.000	36.000	40.00	60.00	40.00	50.00	42.00	64.00	43.00	51.00	44.000
66.	42.00	4.00	36.00	60.00	26.00	34.00	45.00	26.00	40.0	30.0	30.0	37.0	33.0	32.0	37.0	39.0	54.0000	38.0000	48.0000	34.0000	38.0000	52.0000	58.0000	46.0000	40.00	38.00	66.00	42.00	57.00	36.00	42.00	42.00	56.000	34.000	34.000	33.000	50.000	30.000	45.000	39.000	42.00	56.00	52.00	50.00	38.00	64.00	30.00	46.00	44.000
67.	36.00	38.00	34.00	60.00	30.00	34.00	56.00	88.00	39.0	30.0	34.0	17.0	36.0	38.0	44.0	41.0	46.0000	38.0000	40.0000	38.0000	36.0000	54.0000	60.0000	52.0000	44.00	38.00	50.00	40.00	59.00	37.00	49.00	44.00	54.000	34.000	50.000	29.000	56.000	39.000	57.000	34.000	40.00	54.00	42.00	48.00	40.00	58.00	40.00	47.00	76.000
68.	44.00	36.00	44.00	62.00	30.00	34.00	48.00	63.00	37.0	29.0	28.0	50.0	31.0	33.0	36.0	46.0	42.0000	38.0000	40.0000	30.0000	34.0000	46.0000	62.0000	52.0000	36.00	44.00	54.00	36.00	60.00	40.00	40.00	50.00	60.000	39.000	41.000	30.000	56.000	32.000	50.000	35.000	40.00	56.00	42.00	44.00	36.00	65.00	41.00	41.00	60.000
69.	36.00	40.00	34.00	58.00	32.00	34.00	58.00	63.00	42.0	30.0	25.0	34.0	34.0	44.0	48.0	35.0	50.0000	36.0000	42.0000	42.0000	34.0000	50.0000	62.0000	56.0000	48.00	32.00	62.00	40.00	69.00	43.00	35.00	37.00	50.000	37.000	42.000	32.000	55.000	49.000	51.000	35.000	44.00	50.00	38.00	42.00	40.00	70.00	45.00	48.00	54.000
70.	36.00	42.00	40.00	54.00	30.00	40.00	49.00	77.00	34.0	33.0	30.0	47.0	34.0	38.0	61.0	38.0	46.0000	34.0000	40.0000	34.0000	34.0000	50.0000	54.0000	56.0000	42.00	28.00	52.00	40.00	60.00	45.00	42.00	41.00	53.000	34.000	37.000	28.000	60.000	33.000	52.000	48.000	38.00	46.00	48.00	46.00	40.00	61.00	37.00	49.00	52.000
71.	36.00	40.00	40.00	62.00	34.00	32.00	49.00	71.00	44.0	28.0	30.0	15.0	35.0	36.0	38.0	36.0	48.0000	34.0000	44.0000	34.0000	36.0000	56.0000	67.0000	44.0000	46.00	28.00	50.00	38.00	80.00	60.00	36.00	37.00	56.000	38.000	42.000	30.000	52.000	29.000	48.000	36.000	34.00	48.00	38.00	50.00	38.00	72.00	41.00	52.00	54.000
72.	42.00	38.00	30.00	60.00	30.00	30.00	52.00	70.00	42.0	36.0	31.0	51.0	37.0	31.0	36.0	38.0	42.0000	42.0000	54.0000	34.0000	38.0000	44.0000	62.0000	50.0000	30.00	32.00	60.00	38.00	63.00	37.00	47.00	35.00	46.000	33.000	45.000	30.000	60.000	37.000	55.000	35.000	48.00	62.00	46.00	40.00	32.00	78.00	43.00	45.00	140.000
73.	40.00	42.00	34.00	60.00	32.00	40.00	47.00	69.00	42.0	27.0	28.0	43.0	34.0	27.0	38.0	46.0	44.0000	36.0000	50.0000	36.0000	34.0000	44.0000	71.0000	46.0000	46.00	40.00	48.00	38.00	59.00	34.00	37.00	48.00	57.000	34.000	35.000	28.000	49.000	32.000	51.000	36.000	42.00	40.00	42.00	42.00	36.00	70.00	28.00	45.00	136.000
74.	30.00	46.00	42.00	58.00	32.00	30.00	56.00	70.00	39.0	32.0	26.0	47.0	34.0	30.0	34.0	37.0	46.0000	36.0000	44.0000	34.0000	36.0000	54.0000	64.0000	42.0000	36.00	26.00	48.00	40.00	56.00	35.00	41.00	42.00	50.000	31.000	44.000	35.000	50.000	36.000	49.000	34.000	42.00	50.00	42.00	50.00	34.00	60.00	43.00	47.00	51.000
75.	34.00	42.00	34.00	54.00	28.00	26.00	48.00	78.00	38.0	29.0	27.0	46.0	34.0	33.0	34.0	41.0	46.0000	30.0000	46.0000	36.0000	32.0000	46.0000	60.0000	40.0000	34.00	32.00	56.00	38.00	62.00	39.00	46.00	40.00	53.000	33.000	37.000	32.000	51.000	34.000	51.000	38.000	46.00	62.00	48.00	40.00	34.00	71.00	30.00	41.00	44.000
76.	38.00	38.00	44.00	62.00	32.00	32.00	21.00	74.00	44.0	32.0	24.0	35.0	34.0	21.0	35.0	44.0	48.0000	38.0000	52.0000	30.0000	36.0000	58.0000	62.0000	42.0000	38.00	78.00	70.00	38.00	56.00	38.00	46.00	42.00	50.000	43.000	47.000	31.000	50.000	33.000	49.000	38.000	44.00	52.00	34.00	46.00	44.00	55.00	40.00	50.00	46.000
77.	34.00	42.00	44.00	71.00	30.00	34.00	40.00	84.00	43.0	30.0	30.0	35.0	34.0	30.0	33.0	39.0	44.0000	38.0000	24.0000	38.0000	38.0000	58.0000	62.0000	60.0000	36.00	28.00	46.00	46.00	64.00	39.00	42.00	39.00	54.000	37.000	39.000	36.000	47.000	42.000	57.000	36.000	42.00	54.00	40.00	46.00	40.00	65.00	39.00	45.00	48.000
78.	34.00	44.00	44.00	71.00	38.00	30.00	27.00	64.00	41.0	30.0	27.0	34.0	33.0	34.0	26.0	39.0	46.0000	36.0000	50.0000	34.0000	42.0000	62.0000	60.0000	34.0000	36.00	32.00	58.00	38.00	58.00	38.00	36.00	36.00	53.000	30.000	44.000	33.000	58.000	29.000	38.000	33.000	42.00	50.00	44.00	48.00	42.00	74.00	39.00	40.00	56.000
79.	34.00	44.00	50.00	72.00	36.00	32.00	46.00	64.00	36.0	29.0	25.0	25.0	36.0	21.0	42.0	40.0	42.0000	36.0000	48.0000	38.0000	36.0000	50.0000	62.0000	38.0000	36.00	36.00	54.00	38.00	63.00	37.00	36.00	39.00	46.000	33.000	34.000	32.000	52.000	29.000	45.000	31.000	48.00	56.00	56.00	46.00	38.00	86.00	37.00	49.00	48.000
80.	34.00	34.00	42.00	46.00	28.00	28.00	39.00	60.00	38.0	29.0	23.0	36.0	33.0	30.0	30.0	34.0	41.0000	32.0000	46.0000	34.0000	34.0000	42.0000	60.0000	44.0000	36.00	32.00	54.00	36.00	49.00	35.00	34.00	35.00	55.000	33.000	35.000	28.000	51.000	31.000	45.000	33.000	44.00	54.00	60.00	44.00	42.00	70.00	33.00	39.00	50.000
81.	36.00	50.00	40.00	64.00	30.00	35.00	42.00	55.00	36.0	29.0	25.0	28.0	28.0	25.0	33.0	32.0	58.0000	42.0000	44.0000	36.0000	46.0000	60.0000	50.0000	40.0000	38.00	30.00	46.00	40.00	52.00	38.00	40.00	37.00	58.000	36.000	40.000	30.000	56.000	33.000	46.000	32.000	48.00	46.00	26.00	56.00	42.00	52.00	40.00	45.00	40.000
82.	28.00	34.00	46.00	54.00	24.00	28.00	27.00	58.00	36.0	30.0	22.0	33.0	30.0	27.0	30.0	34.0	46.0000	26.0000	44.0000	30.0000	34.0000	46.0000	44.0000	30.0000	36.00	32.00	46.00	34.00	51.00	39.00	33.00	34.00	54.000	26.000	38.000	27.000	52.000	32.000	44.000	22.000	42.00	42.00	40.00	40.00	30.00	64.00	28.00	43.00	40.000
83.	40.00	48.00	34.00	54.00	30.00	32.00	50.00	61.00	38.0	33.0	26.0	27.0	38.0	36.0	32.0	40.0	42.0000	40.0000	50.0000	40.0000	36.0000	54.0000	60.0000	56.0000	38.00	34.00	52.00	40.00	62.00	45.00	44.00	35.00	56.000	35.000	43.000	30.000	60.000	40.000	55.000	25.000	46.00	54.00	38.00	40.00	42.00	61.00	39.00	66.00	40.000
84.	30.00	43.00	34.00	56.00	30.00	31.00	48.00	72.00	33.0	31.0	26.0	29.0	30.0	30.0	31.0	36.0	40.0000	38.0000	34.0000	28.0000	30.0000	44.0000	60.0000	52.0000	30.00	30.00	44.00	40.00	53.00	46.00	30.00	36.00	46.000	30.000	36.000	26.000	47.000	33.000	46.000	35.000	40.00	48.00	30.00	40.00	36.00	54.00	41.00	45.00	42.000
85.	38.00	38.00	40.00	52.00	38.00	34.00	46.00	50.00	26.0	34.0	29.0	39.0	31.0	26.0	32.0	39.0	42.0000	39.0000	40.0000	36.0000	32.0000	48.0000	62.0000	40.0000	38.00	31.00	58.00	42.00	62.00	36.00	35.00	34.00	48.000	28.000	42.000	28.000	52.000	31.000	42.000	29.000	40.00	44.00	34.00	41.00	32.00	70.00	33.00	79.00	44.000
86.	34.00	42.00	22.00	54.00	30.00	30.00	47.00	62.00	40.0	29.0	30.0	41.0	31.0	29.0	34.0	30.0	38.0000	36.0000	39.0000	40.0000	36.0000	50.0000	60.0000	32.0000	38.00	0.00	44.00	40.00	57.00	43.00	38.00	20.00	39.000	34.000	40.000	30.000	58.000	30.000	45.000	34.000	30.00	46.00	28.00	42.00	38.00	58.00	34.00	48.00	44.000
87.	30.00	36.00	30.00	58.00	28.00	30.00	64.00	82.00	39.0	27.0	22.0	33.0	34.0	23.0	30.0	27.0	42.0000	38.0000	43.0000	36.0000	36.0000	54.0000	66.0000	48.0000	38.00	26.00	41.00	47.00	50.00	33.00	36.00	36.00	39.000	37.000	44.000	31.000	45.000	35.000	43.000	31.000	36.00	44.00	36.00	42.00	42.00	73.00	35.00	38.00	44.000
88.	32.00	38.00	44.00	56.00	26.00	32.00	64.00	55.00	33.0	30.0	22.0	25.0	32.0	31.0	27.0	36.0	48.0000	38.0000	42.0000	42.0000	30.0000	54.0000	62.0000	52.0000	94.00	34.00	46.00	40.00	70.00	35.00	34.00	34.00	49.000	37.000	39.000	26.000	53.000	37.000	38.000	33.000	42.00	40.00	30.00	36.00	38.00	57.00	34.00	43.00	44.000
89.	89.00	46.00	44.00	56.00	26.00	30.00	45.00	55.00	32.0	30.0	23.0	30.0	32.0	31.0	31.0	32.0	48.0000	32.0000	44.0000	34.0000	46.0000	52.0000	56.0000	40.0000	40.00	56.00	52.00	40.00	55.00	38.00	36.00	37.00	59.000	30.000	40.000	23.000	50.000	32.000	48.000	33.000	36.00	48.00	28.00	38.00	40.00	60.00	32.00	39.00	52.000
90.	32.00	44.00	42.00	60.00	26.00	30.00	49.00	57.00	36.0	32.0	24.0	28.0	34.0	33.0	34.0	42.0	52.0000	36.0000	48.0000	28.0000	28.0000	56.0000	56.0000	54.0000	42.00	30.00	48.00	46.00	54.00	36.00	39.00	38.00	51.000	30.000	40.000	28.000	55.000	39.000	56.000	34.000	36.00	48.00	28.00	42.00	42.00	61.00	34.00	40.00	44.000
91.	40.00	38.00	30.00	58.00	22.00	34.00	45.00	56.00	38.0	30.0	28.0	34.0	35.0	39.0	39.0	37.0	42.0000	32.0000	46.0000	30.0000	40.0000	50.0000	112.0000	56.0000	42.00	32.00	60.00	36.00	49.00	44.00	47.00	47.00	47.000	30.000	34.000	27.000	40.000	34.000	41.000	30.000	40.00	54.00	30.00	42.00	34.00	69.00	33.00	40.00	48.000
92.	38.00	56.00	40.00	60.00	32.00	28.00	44.00	52.00	45.0	34.0	30.0	32.0	32.0	28.0	32.0	34.0	54.0000	38.0000	58.0000	40.0000	38.0000	64.0000	69.0000	44.0000	54.00	40.00	52.00	50.00	49.00	49.00	43.00	36.00	51.000	36.000	36.000	32.000	54.000	31.000	43.000	34.000	42.00	56.00	42.00	44.00	48.00	59.00	23.00	47.00	50.000
93.	30.00	50.00	36.00	75.00	44.00	36.00	47.00	58.00	35.0	30.0	28.0	35.0	32.0	30.0	38.0	40.0	41.0000	34.0000	42.0000	28.0000	32.0000	70.0000	54.0000	48.0000	40.00	36.00	50.00	40.00	44.00	32.00	29.00	35.00	51.000	37.000	40.000	34.000	46.000	37.000	45.000	33.000	28.00	58.00	32.00	54.00	42.00	66.00	38.00	49.00	46.000
94.	34.00	38.00	38.00	50.00	32.00	30.00	46.00	63.00	37.0	30.0	22.0	43.0	34.0	32.0	30.0	40.0	54.0000	36.0000	50.0000	28.0000	54.0000	64.0000	58.0000	46.0000	38.00	52.00	54.00	36.00	57.00	39.00	40.00	38.00	62.000	32.000	40.000	31.000	44.000	30.000	53.000	30.000	40.00	64.00	34.00	36.00	42.00	25.00	30.00	39.00	50.000
95.	34.00	38.00	34.00	51.00	26.00	32.00	60.00	52.00	34.0	32.0	33.0	30.0	27.0	28.0	35.0	40.0	50.0000	26.0000	52.0000	34.0000	40.0000	54.0000	62.0000	48.0000	42.00	40.00	50.00	34.00	60.00	38.00	41.00	35.00	74.000	34.000	37.000	29.000	45.000	36.000	47.000	31.000	44.00	50.00	40.00	46.00	40.00	78.00	38.00	40.00	50.000
96.	36.00	48.00	36.00	58.00	34.00	32.00	45.00	51.00	37.0	25.0	24.0	28.0	21.0	30.0	36.0	38.0	42.0000	42.0000	50.0000	42.0000	24.0000	56.0000	56.0000	26.0000	54.00	34.00	46.00	38.00	55.00	32.00	41.00	38.00	73.000	38.000	39.000	8.000	53.000	33.000	45.000	35.000	44.00	61.00	34.00	42.00	40.00	56.00	35.00	41.00	36.000
97.	36.00	58.00	34.00	61.00	24.00	30.00	44.00	46.00	49.0	29.0	28.0	36.0	38.0	32.0	35.0	39.0	54.0000	40.0000	48.0000	34.0000	36.0000	54.0000	58.0000	38.0000	46.00	0.00	54.00	44.00	61.00	45.00	48.00	39.00	49.000	31.000	36.000	28.000	50.000	41.000	50.000	35.000	44.00	58.00	32.00	42.00	42.00	61.00	37.00	24.00	44.000
98.	36.00	44.00	34.00	46.00	30.00	30.00	38.00	52.00	41.0	32.0	24.0	38.0	36.0	29.0	31.0	36.0	50.0000	34.0000	46.0000	38.0000	36.0000	46.0000	60.0000	48.0000	40.00	56.00	48.00	40.00	55.00	34.00	39.00	33.00	47.000	36.000	34.000	25.000	50.000	30.000	53.000	31.000	34.00	50.00	36.00	42.00	34.00	50.00	36.00	30.00	52.000
99.	36.00	50.00	38.00	56.00	32.00	34.00	34.00	46.00	42.0	33.0	30.0	36.0	31.0	26.0	30.0	33.0	54.0000	42.0000	42.0000	38.0000	30.0000	54.0000	56.0000	34.0000	42.00	138.00	54.00	40.00	57.00	29.00	43.00	40.00	45.000	35.000	40.000	35.000	50.000	29.000	59.000	31.000	40.00	58.00	44.00	42.00	44.00	55.00	26.00	90.00	46.000
100.	36.00	26.00	40.00	52.00	30.00	30.00	42.00	57.00	38.0	29.0	26.0	32.0	34.0	30.0	32.0	40.0	46.0000	30.0000	44.0000	38.0000	36.0000	52.0000	60.0000	40.0000	38.00	32.00	48.00	44.00	54.00	47.00	47.00	35.00	60.000	30.000	41.000	26.000	43.000	35.000	53.000	36.000	32.00	44.00	34.00	40.00	40.00	61.00	33.00	56.00	48.000
101.	32.00	42.00	44.00	40.00	24.00	32.00	52.00	61.00	34.0	27.0	21.0	29.0	32.0	31.0	36.0	42.0	52.0000	42.0000	50.0000	30.0000	44.0000	48.0000	50.0000	40.0000	44.00	34.00	50.00	32.00	57.00	38.00	40.00	41.00	53.000	29.000	46.000	27.000	42.000	34.000	55.000	32.000	36.00	34.00	42.00	44.00	34.00	51.00	24.00	39.00	60.000
102.	34.00	36.00	30.00	40.00	24.00	22.00	43.00	54.00	38.0	27.0	25.0	33.0	32.0	25.0	38.0	36.0	54.0000	42.0000	50.0000	32.0000	44.0000	52.0000	56.0000	40.0000	48.00	0.00	42.00	36.00	52.00	32.00	42.00	37.00	58.000	33.000	32.000	26.000	46.000	34.000	49.000	33.000	44.00	64.00	41.00	32.00	38.00	70.00	31.00	40.00	50.000
103.	38.00	38.00	32.00	46.00	26.00	50.00	41.00	45.00	41.0	26.0	26.0	30.0	32.0	27.0	32.0	25.0	52.0000	44.0000	46.0000	30.0000	44.0000	52.0000	60.0000	42.0000	54.00	0.00	44.00	38.00	63.00	34.00	33.00	35.00	55.000	36.000	36.000	28.000	48.000	38.000	48.000	30.000	42.00	60.00	44.00	40.00	40.00	59.00	33.00	45.00	48.000
104.	34.00	40.00	48.00	22.00	26.00	28.00	44.00	59.00	39.0	26.0	25.0	27.0	33.0	31.0	35.0	40.0	44.0000	26.0000	44.0000	34.0000	42.0000	56.0000	62.0000	42.0000	42.00	30.00	50.00	38.00	57.00	34.00	38.00	41.00	43.000	31.000	36.000	24.000	45.000	36.000	50.000	33.000	40.00	55.00	30.00	40.00	38.00	46.00	31.00	24.00	40.000
105.	36.00	34.00	46.00	57.00	32.00	28.00	41.00	67.00	32.0	27.0	20.0	30.0	37.0	27.0	30.0	36.0	48.0000	34.0000	38.0000	34.0000	79.0000	56.0000	52.0000	46.0000	34.00	26.00	42.00	42.00	43.00	32.00	31.00	40.00	52.000	43.000	37.000	31.000	44.000	33.000	44.000	29.000	34.00	62.00	42.00	30.00	32.00	49.00	29.00	38.00	48.000
106.	36.00	18.00	36.00	75.00	40.00	32.00	42.00	55.00	42.0	31.0	26.0	44.0	30.0	32.0	35.0	38.0	52.0000	30.0000	42.0000	28.0000	38.0000	71.0000	64.0000	38.0000	44.00	30.00	50.00	40.00	49.00	43.00	33.00	35.00	50.000	26.000	41.000	29.000	49.000	33.000	39.000	32.000	36.00	50.00	40.00	42.00	34.00	73.00	36.00	40.00	50.000
107.	34.00	50.00	30.00	52.00	24.00	32.00	45.00	66.00	41.0	30.0	28.0	24.0	39.0	30.0	40.0	37.0	56.0000	36.0000	54.0000	36.0000	40.0000	60.0000	66.0000	46.0000	38.00	34.00	46.00	42.00	46.00	36.00	40.00	42.00	54.000	28.000	42.000	27.000	44.000	38.000	39.000	34.000	34.00	62.00	34.00	54.00	38.00	53.00	35.00	51.00	44.000
108.	32.00	38.00	32.00	40.00	26.00	28.00	40.00	57.00	31.0	26.0	25.0	25.0	31.0	26.0	34.0	35.0	46.0000	30.0000	48.0000	36.0000	40.0000	60.0000	50.0000	40.0000	46.00	34.00	52.00	40.00	66.00	36.00	36.00	39.00	44.000	29.000	36.000	27.000	47.000	32.000	41.000	29.000	32.00	64.00	36.00	46.00	42.00	47.00	36.00	44.00	46.000
109.	32.00	42.00	44.00	44.00	28.00	30.00	38.00	47.00	30.0	28.0	30.0	6.0	36.0	31.0	32.0	40.0	56.0000	36.0000	46.0000	30.0000	58.0000	68.0000	60.0000	46.0000	42.00	34.00	42.00	38.00	61.00	40.00	36.00	40.00	53.000	32.000	37.000	28.000	51.000	37.000	44.000	47.000	44.00	46.00	42.00	42.00	38.00	52.00	32.00	42.00	44.000
110.	34.00	42.00	28.00	44.00	24.00	36.00	45.00	57.00	34.0	26.0	24.0	31.0	35.0	26.0	34.0	34.0	52.0000	30.0000	48.0000	36.0000	24.0000	64.0000	60.0000	44.0000	46.00	30.00	48.00	38.00	51.00	40.00	51.00	41.00	61.000	35.000	35.000	28.000	40.000	36.000	42.000	30.000	32.00	48.00	38.00	36.00	38.00	40.00	32.00	45.00	42.000
111.	38.00	42.00	38.00	56.00	30.00	30.00	44.00	73.00	36.0	27.0	25.0	33.0	34.0	27.0	36.0	38.0	56.0000	34.0000	38.0000	34.0000	32.0000	56.0000	56.0000	40.0000	44.00	28.00	44.00	40.00	53.00	42.00	41.00	41.00	55.000	36.000	34.000	32.000	44.000	29.000	40.000	33.000	34.00	48.00	42.00	44.00	34.00	46.00	34.00	40.00	48.000
112.	38.00	42.00	40.00	46.00	24.00	36.00	52.00	74.00	41.0	26.0	24.0	26.0	32.0	28.0	39.0	47.0	46.0000	36.0000	40.0000	30.0000	40.0000	52.0000	65.0000	56.0000	40.00	32.00	46.00	32.00	64.00	44.00	40.00	40.00	49.000	29.000	33.000	29.000	41.000	31.000	45.000	36.000	40.00	44.00	36.00	36.00	32.00	49.00	36.00	41.00	46.000
113.	34.00	48.00	42.00	55.00	32.00	32.00	49.00	57.00	46.0	27.0	29.0	25.0	29.0	27.0	35.0	36.0	46.0000	30.0000	42.0000	26.0000	34.0000	64.0000	62.0000	48.0000	44.00	30.00	44.00	42.00	58.00	39.00	40.00	32.00	55.000	33.000	40.000	30.000	44.000	32.000	42.000	36.000	38.00	54.00	46.00	40.00	44.00	51.00	34.00	38.00	48.000
114.	26.00	36.00	36.00	44.00	44.00	34.00	43.00	64.00	44.0	30.0	25.0	28.0	32.0	29.0	37.0	41.0	44.0000	32.0000	40.0000	30.0000	28.0000	60.0000	56.0000	50.0000	34.00	0.00	38.00	38.00	53.00	43.00	37.00	38.00	51.000	34.000	39.000	26.000	52.000	39.000	44.000	35.000	30.00	54.00	32.00	48.00	34.00	46.00	34.00	48.00	42.000
115.	34.00	44.00	32.00	24.00	32.00	30.00	47.00	58.00	41.0	25.0	22.0	31.0	35.0	32.0	42.0	44.0	50.0000	34.0000	46.0000	28.0000	40.0000	57.0000	64.0000	54.0000	46.00	26.00	48.00	36.00	58.00	35.00	38.00	39.00	55.000	28.000	35.000	28.000	44.000	34.000	44.000	30.000	42.00	54.00	40.00	38.00	40.00	52.00	38.00	40.00	46.000
116.	40.00	44.00	32.00	67.00	30.00	32.00	42.00	47.00	42.0	27.0	22.0	23.0	36.0	29.0	36.0	34.0	54.0000	44.0000	54.0000	38.0000	44.0000	56.0000	64.0000	54.0000	42.00	32.00	46.00	40.00	59.00	41.00	42.00	39.00	54.000	35.000	38.000	33.000	40.000	34.000	39.000	34.000	44.00	56.00	32.00	42.00	40.00	28.00	32.00	38.00	50.000
117.	36.00	50.00	32.00	48.00	36.00	32.00	49.00	61.00	39.0	29.0	26.0	41.0	31.0	33.0	34.0	25.0	54.0000	40.0000	44.0000	36.0000	44.0000	58.0000	56.0000	52.0000	44.00	30.00	56.00	38.00	66.00	37.00	35.00	40.00	56.000	37.000	43.000	31.000	45.000	33.000	44.000	33.000	48.00	54.00	32.00	46.00	46.00	51.00	34.00	41.00	50.000
118.	38.00	47.00	48.00	44.00	30.00	28.00	55.00	65.00	41.0	28.0	22.0	40.0	33.0	29.0	32.0	47.0	56.0000	40.0000	48.0000	34.0000	36.0000	50.0000	60.0000	80.0000	40.00	28.00	37.00	32.00	64.00	37.00	38.00	39.00	57.000	36.000	35.000	25.000	42.000	30.000	41.000	36.000	44.00	52.00	42.00	38.00	40.00	48.00	28.00	40.00	50.000
119.	46.00	49.00	30.00	36.00	22.00	20.00	48.00	56.00	39.0	28.0	20.0	37.0	36.0	31.0	37.0	45.0	55.0000	42.0000	48.0000	38.0000	46.0000	50.0000	64.0000	46.0000	42.00	28.00	46.00	30.00	65.00	33.00	38.00	32.00	56.500	36.500	39.000	30.000	45.000	38.000	45.000	38.000	42.00	70.00	54.00	34.00	28.00	54.00	24.00	44.00	50.000
120.	42.00	48.00	44.00	54.00	42.00	24.00	43.00	58.00	43.0	30.0	23.0	35.0	37.0	44.0	37.0	44.0	56.0000	41.0000	48.0000	36.0000	41.0000	72.0000	56.0000	40.0000	41.00	28.00	46.00	32.00	57.00	48.00	36.00	32.00	56.750	36.250	34.000	30.000	44.000	37.000	35.000	33.000	43.00	61.00	48.00	46.00	42.00	44.00	33.00	70.00	50.000
[truncated: 39 more columns]
