# Supplementary material for: Stevia rebaudiana Bertoni, an American plant used as sweetener: Study of its effects on body mass control and glycemia reduction in Wistar male and female rats
Source: PLoS One. 2024 Feb 27;19(2):e0298251. doi: 10.1371/journal.pone.0298251 (PMC10898749; doi:10.1371/journal.pone.0298251)
Supplement: S1 Raw data — (ZIP) [file pone.0298251.s001.zip › Raw data/Incremento en masa hembras.csv]

	Sacarosa	Sacarosa	Sacarosa	Sacarosa	Sacarosa	Sacarosa	Sacarosa	Sacarosa	Glucose	Glucose	Glucose	Glucose	Glucose	Glucose	Glucose	Glucose	Fructosa	Fructosa	Fructosa	Fructosa	Fructosa	Fructosa	Fructosa	Fructosa	Acesulfamo K	Acesulfamo K	Acesulfamo K	Acesulfamo K	Acesulfamo K	Acesulfamo K	Acesulfamo K	Acesulfamo K	Aspartamo	Aspartamo	Aspartamo	Aspartamo	Aspartamo	Aspartamo	Aspartamo	Aspartamo	Mezcla ace:asp	Mezcla ace:asp	Mezcla ace:asp	Mezcla ace:asp	Mezcla ace:asp	Mezcla ace:asp	Mezcla ace:asp	Mezcla ace:asp	Sacarina
1.	2.700	-2.900	-4.000	4.300	5.000	5.400*	2.500	4.300	3.80	2.80	2.90	5.50*	-1.90	1.50	3.10	5.60	3.800	4.000	5.000	4.800	5.400	4.600	4.800	3.700	4.0	3.8*	3.1	-2.1	2.9	2.7	5.6	4.6	5.3	5.9	5.1	5.9	5.0	4.2	3.9	4.9	6.60	5.80	4.20	5.80	4.40	4.80	4.10	4.90	4.100
2.	4.900	7.900	5.800	6.000	8.000	6.400*	5.000	6.000	7.30	6.90	5.90	9.80*	7.60	8.90	6.90	8.90	6.700	8.300	6.100	8.000	7.600	8.000	7.700	9.100	8.6	9.3*	7.1	8.5	6.6	11.0	15.3	7.7	10.7	9.1	9.6	9.9	9.2	7.3	7.9	9.2	11.60	8.20	7.60	9.40	8.10	7.50	9.80	10.20	9.700
3.	10.200	10.300	10.400	12.500	12.100	10.600*	10.300	10.900	10.70	10.60	10.90	15.00*	8.60	10.10	15.60	12.80	11.200	13.300	13.900	14.200	11.500	11.500	11.500	15.200	12.2	13.3*	12.4	12.2	9.7	15.9	19.3	13.3	15.1	13.5	3.8	15.5	14.5	13.7	12.0	14.2	16.00	11.50	12.40	13.90	14.40	11.30	13.50	15.60	11.500
4.	13.200	14.500	14.300	14.900	17.600	12.000*	13.500	15.800	14.90	13.60	15.10	18.20*	11.50	17.40	19.20	14.70	16.600	17.200	16.000	19.800	16.100	15.800	15.600	18.800	18.6	16.2*	21.7	16.6	14.0	19.9	25.9	16.7	19.0	17.5	14.2	17.1	18.5	17.6	13.1	19.9	20.40	17.00	16.40	18.40	18.40	16.20	19.30	19.60	15.600
5.	17.100	18.100	18.400	20.600	18.600	15.700*	17.300	21.100	19.80	17.90	18.60	24.00*	17.30	20.90	23.50	19.30	21.800	23.000	20.600	25.500	22.100	21.400	20.300	24.500	23.6	21.2*	25.6	21.3	18.5	26.6	29.1	21.7	23.6	21.5	19.5	24.6	25.4	22.5	18.6	23.3	24.20	20.40	20.40	23.50	22.80	21.00	24.30	22.20	22.600
6.	22.600	23.000	21.700	24.000	21.300	22.200*	24.700	27.100	24.40	22.10	23.90	29.00*	22.80	24.80	23.50	23.40	26.800	27.000	25.100	29.900	25.900	26.700	24.200	29.100	27.9	25.1*	30.3	26.3	22.1	31.0	32.5	26.1	28.8	26.6	24.2	30.5	31.0	28.6	22.8	28.1	28.40	24.50	24.20	27.90	27.40	24.20	27.40	27.60	26.300
7.	21.800	27.000	27.400	28.800	27.700	26.100*	27.700	27.500	27.70	23.60	24.70	32.20*	26.40	26.40	24.60	26.30	30.700	29.400	29.100	35.300	29.400	30.800	30.000	35.900	33.8	30.1*	34.3	29.0	25.5	36.1	37.0	30.9	32.6	31.8	29.2	33.5	35.1	33.3	27.0	32.9	32.40	28.40	28.80	32.40	31.50	28.10	30.50	33.20	30.000
8.	25.500	31.300	29.400	31.100	29.500	32.700*	32.100	30.800	31.40	29.40	29.70	37.70*	32.60	30.40	29.80	32.60	34.400	34.600	33.700	38.400	34.600	36.900	35.000	38.700	38.0	35.6*	32.6	34.6	29.9	40.1	41.7	34.6	38.5	36.1	33.5	42.4	40.6	37.5	32.0	36.9	36.70	33.20	33.20	36.80	37.80	31.00	34.10	35.00	34.500
9.	29.000	37.700	32.100	36.600	35.100	35.200*	36.600	35.800	34.20	33.00	31.90	41.00*	36.80	34.20	35.80	33.70	38.000	39.600	40.400	43.800	37.600	43.200	35.300	43.000	43.6	40.8*	37.9	38.7	34.7	44.8	46.4	37.2	42.9	40.0	39.1	45.3	44.1	41.5	35.4	40.1	41.60	37.20	37.80	42.00	40.70	34.10	37.30	38.90	39.200
10.	32.800	43.900	34.700	41.800	38.400	42.200*	39.000	38.400	37.80	37.80	34.30	45.20*	37.80	39.30	32.80	35.80	41.600	45.700	42.900	47.500	40.600	45.800	40.900	47.000	46.8	46.8*	42.6	42.5	37.8	51.1	49.1	42.3	47.1	42.3	42.7	48.9	47.7	44.7	38.4	44.6	44.80	39.40	41.50	46.20	45.00	38.20	39.30	44.40	43.700
11.	28.700	48.400	40.300	44.300	36.500	47.300*	45.600	42.800	43.10	40.50	37.40	50.00*	42.90	42.00	37.10	40.40	44.000	46.700	42.900	49.100	43.800	48.800	44.600	52.800	49.5	50.7*	46.0	47.6	41.6	51.5	50.8	44.1	51.3	48.0	48.1	55.1	52.9	47.8	42.1	49.8	46.40	44.90	47.30	49.20	48.90	40.70	42.20	45.90	47.100
12.	37.400	53.700	41.000	50.200	40.600	52.600*	51.500	45.800	43.40	45.80	41.00	54.60*	46.40	44.20	38.90	42.50	45.900	49.700	47.400	55.300	48.600	50.200	46.200	54.800	53.7	57.6*	48.7	49.8	44.6	54.4	50.4	48.7	55.2	53.6	51.1	57.1	55.5	50.2	46.2	54.6	48.20	48.60	49.10	53.80	52.50	44.20	45.70	49.80	52.200
13.	41.500	55.000	47.200	53.800	42.500	45.400*	49.000	48.600	47.60	50.20	40.90	58.10*	51.10	46.10	42.90	45.30	48.300	53.400	47.200	54.700	48.900	55.300	48.500	57.500	57.3	59.8*	53.8	52.9	50.5	58.7	50.4	51.2	58.6	60.3	55.2	60.6	59.7	54.8	47.0	55.6	52.50	53.10	54.10	55.60	53.80	47.00	46.20	52.60	54.300
14.	43.600	61.500	49.200	54.000	48.800	56.800*	57.500	51.700	49.20	44.10	48.10	63.10*	54.50	50.30	44.00	47.10	54.200	42.500	50.900	57.000	51.900	60.200	53.000	59.600	60.3	63.9*	53.8	57.5	51.5	61.9	54.1	53.1	61.3	62.7	60.2	67.2	61.1	56.1	49.9	55.6	54.60	55.10	57.50	59.00	58.70	49.70	49.20	55.60	58.600
15.	49.600	63.000	52.500	59.400	49.800	57.200*	61.100	55.900	54.30	54.40	49.80	68.40*	59.40	51.90	47.50	53.60	57.700	59.300	53.400	60.700	56.000	62.600	56.500	62.400	63.1	69.3*	56.9	59.4	56.8	62.9	58.4	55.5	64.3	63.9	62.5	68.7	64.7	59.3	50.2	59.4	56.50	58.60	61.10	62.10	60.90	51.00	53.00	58.80	68.100
16.	51.200	68.700	56.100	63.600	55.100	62.200*	63.900	58.300	54.70	56.00	35.90	72.80*	61.30	54.40	46.50	52.20	60.000	61.700	55.200	63.600	59.500	66.600	59.200	63.200	65.7	72.2*	58.0	63.1	60.7	64.4	59.8	56.7	67.1	64.9	64.2	71.9	65.2	59.8	54.2	62.9	58.40	60.60	62.80	67.20	61.80	52.30	53.50	61.80	63.200
17.	56.900	71.200	54.100	66.200	57.200	63.300*	63.000	63.500	56.60	60.60	49.40	75.30*	68.20	56.10	50.00	53.20	61.400	65.400	57.900	67.300	60.600	65.900	63.400	65.700	66.2	78.1*	60.9	66.2	63.9	68.0	60.7	59.9	69.4	71.6	67.7	73.1	67.1	62.3	56.1	68.9	57.90	63.50	64.70	69.70	61.80	54.00	55.20	66.60	65.900
18.	59.100	74.100	51.100	67.500	61.000	68.900*	66.800	64.900	58.30	66.30	52.10	80.50*	70.00	58.40	51.20	55.80	60.400	65.600	60.000	70.100	63.600	69.900	66.200	71.700	69.8	80.4*	62.9	66.1	67.5	71.6	62.9	60.2	71.5	74.5	70.9	77.3	72.3	51.6	59.1	69.6	63.40	66.30	69.00	70.90	65.10	58.80	55.70	67.70	69.700
19.	65.000	81.200	59.500	73.900	62.500	68.400*	71.200	70.800	61.30	70.40	55.80	83.00*	71.10	63.90	53.70	58.60	69.300	71.800	61.400	70.800	67.000	72.700	50.200	73.100	70.9	83.6*	67.0	69.5	69.8	75.6	65.9	63.2	75.5	77.1	68.9	77.3	73.4	63.7	60.6	73.0	66.10	69.40	70.80	74.60	68.10	61.10	57.10	70.90	71.700
20.	75.600	83.300	64.200	74.900	62.500	74.300*	70.800	72.000	51.80	70.80	58.90	85.30*	75.20	64.40	53.70	59.30	66.700	74.600	60.800	73.600	68.500	73.200	69.700	76.600	73.0	84.7*	70.6	73.5	73.3	72.9	67.8	65.0	75.9	77.0	75.4	78.6	76.7	64.3	61.8	70.3	68.20	68.80	76.40	78.40	73.40	61.10	57.40	72.90	78.800
21.	69.600	86.100	66.600	79.800	66.300	83.100*	84.600	73.100	64.20	72.20	59.10	87.90*	76.80	49.50	57.30	64.80	69.700	77.200	64.000	81.800	70.900	76.400	68.200	82.000	76.5	92.1*	73.8	72.0	77.2	78.3	70.8	69.8	79.9	80.1	79.7	80.6	81.6	69.1	63.5	71.7	61.50	74.10	77.90	68.40	74.70	63.40	60.60	77.20	77.300
22.	73.000	90.200	70.200	85.800	69.000	87.700*	86.100	80.700	67.80	76.00	64.40	90.20*	81.90	67.50	60.80	69.80	70.600	78.900	66.600	83.900	74.000	78.600	72.300	86.800	79.3	93.3*	78.0	75.5	79.0	82.4	75.6	70.3	83.6	85.2	69.8	83.3	83.9	72.5	67.3	74.5	73.30	77.00	80.10	84.60	77.10	63.40	65.80	83.90	78.000
23.	74.700	92.200	73.400	85.500	73.600	92.400*	87.800	82.100	70.70	83.00	66.20	95.40*	87.00	69.20	64.40	70.60	61.800	84.600	72.300	84.300	76.600	79.500	74.700	85.300	78.9	97.6*	78.1	78.5	81.1	85.9	73.3	69.3	85.6	88.8	80.4	85.0	84.4	72.1	71.2	77.3	68.00	80.70	84.40	86.20	75.20	68.50	65.90	84.70	80.300
24.	74.800	94.300	78.300	91.300	73.300	98.500*	94.700	79.700	71.40	84.90	66.80	97.90*	86.80	69.50	63.50	70.00	74.600	87.300	72.000	85.400	79.600	80.900	79.100	87.500	83.2	101.1*	80.6	82.6	83.8	85.1	76.6	70.5	86.2	90.9	85.3	89.0	87.0	74.5	69.8	77.1	71.40	81.70	87.80	86.20	78.70	69.00	65.80	81.00	83.300
25.	77.600	96.100	77.900	90.500	76.200	98.300*	92.600	82.900	74.00	87.80	71.20	104.10*	89.70	74.90	67.20	69.50	77.700	90.400	76.200	89.600	81.500	82.200	77.900	90.400	85.6	105.6*	82.8	82.1	86.1	90.3	78.6	73.3	88.7	91.5	88.3	92.4	87.5	78.7	70.6	78.8	79.10	83.50	91.00	86.90	81.20	70.20	67.90	87.80	85.600
26.	81.200	100.500	80.100	94.200	76.400	104.200*	93.500	84.800	76.20	88.90	75.10	103.20*	93.40	77.50	70.20	70.70	79.800	90.800	76.600	94.700	83.100	82.900	82.400	91.300	87.9	101.3*	84.4	82.9	88.7	93.8	80.8	73.7	91.9	95.1	93.3	97.9	90.3	79.5	68.1	76.8	83.40	83.70	91.80	98.80	82.70	71.40	69.80	88.70	88.000
27.	86.000	102.700	80.800	99.300	79.500	103.900*	96.800	88.600	77.10	95.00	77.40	106.20*	93.80	79.90	71.30	73.80	81.200	95.900	78.300	95.600	83.900	84.600	83.400	92.400	89.0	108.3*	87.8	90.5	91.8	94.4	82.3	74.9	96.0	99.7	94.3	95.6	91.8	80.8	70.7	79.5	82.40	89.30	96.70	100.30	84.80	72.80	70.40	91.30	90.200
28.	80.700	105.400	88.000	100.000	82.000	107.500*	98.600	90.700	78.60	97.10	80.00	106.30*	97.90	83.70	71.80	78.80	85.100	99.500	81.100	97.500	87.600	84.800	86.500	95.600	95.2	114.2*	89.5	93.1	96.1	93.6	84.1	79.2	97.5	101.3	97.4	97.5	122.8	83.3	75.0	82.4	90.20	92.70	95.80	102.00	82.40	75.40	71.90	92.00	93.100
29.	83.400	111.200	90.700	101.400	84.300	109.100*	102.200	94.400	83.00	100.20	81.20	109.70*	99.90	85.80	75.10	80.20	90.600	99.800	83.800	102.900	87.500	86.000	89.400	99.500	93.7	114.3*	90.6	97.0	99.7	97.2	87.8	81.3	99.0	102.6	101.5	100.6	96.2	86.7	76.7	84.7	90.20	95.00	104.50	106.90	70.50	78.10	73.80	92.60	95.300
30.	88.500	111.900	88.800	103.400	85.600	110.900*	103.000	95.600	85.50	99.70	87.00	112.80*	104.70	87.00	76.30	83.80	91.000	103.300	83.200	102.900	88.400	89.900	90.400	101.600	96.9	119.7*	95.9	93.8	100.3	101.1	91.5	79.5	103.2	108.1	103.8	101.0	98.7	87.5	78.1	82.8	93.30	95.60	105.30	111.40	79.70	78.80	72.80	94.50	97.300
31.	89.900	111.700	92.300	108.100	87.000	117.800*	105.600	101.000	85.40	106.80	88.30	118.70*	107.70	88.90	78.00	83.50	92.300	104.700	87.800	104.400	89.800	92.300	94.400	103.100	98.2	120.2*	100.7	99.6	103.6	100.6	92.0	85.3	105.9	110.5	102.2	105.0	99.4	89.5	81.5	86.8	97.30	99.60	107.10	116.50	87.00	80.80	75.80	97.90	102.000
32.	90.700	115.900	95.300	112.700	89.500	118.200*	106.600	103.300	86.70	107.40	90.00	113.60*	108.00	90.90	78.50	83.50	94.400	108.000	87.900	110.000	93.800	91.400	93.700	106.800	101.5	122.8*	102.0	102.4	103.4	101.1	88.5	86.5	106.4	112.7	106.8	105.9	97.7	91.6	79.6	87.6	100.10	100.80	110.00	117.60	86.90	79.20	76.70	97.50	102.400
33.	90.500	116.700	101.800	116.500	92.900	125.000*	111.000	103.600	89.30	112.40	90.30	109.20*	112.10	94.70	80.10	88.30	94.500	110.700	88.800	110.300	94.200	94.500	96.600	111.500	103.2	127.3*	100.9	103.9	105.1	103.1	90.2	87.0	107.3	109.5	111.9	107.0	105.1	97.3	82.5	88.4	98.50	104.90	112.70	117.40	87.30	84.20	76.30	98.20	103.000
34.	98.500	120.400	98.400	117.900	94.000	125.100*	114.000	106.100	91.10	116.80	91.60	114.50*	116.20	93.90	83.80	90.80	98.900	111.900	93.300	110.200	96.700	92.800	100.600	110.700	105.8	129.7*	108.3	104.1	110.8	106.7	93.2	89.9	107.5	113.5	113.2	111.1	106.6	96.6	85.3	90.3	97.40	105.70	115.30	122.90	90.70	84.60	77.80	98.60	105.400
35.	97.800	122.200	101.700	119.700	92.200	125.200*	114.300	108.400	95.50	115.50	94.30	120.70*	120.50	96.40	83.10	91.80	97.500	113.900	91.900	111.300	95.600	95.400	102.200	110.800	105.4	132.6*	112.3	107.8	113.0	107.2	97.2	91.5	112.0	118.5	114.6	110.8	103.9	99.3	87.4	92.9	106.00	109.10	116.80	127.80	90.60	86.10	79.10	101.60	108.200
36.	96.800	124.400	104.300	123.100	96.100	129.600*	110.600	109.800	94.60	114.50	93.70	122.00*	120.50	99.50	85.80	97.80	100.300	116.800	93.600	114.500	96.100	98.600	102.800	112.300	106.1	138.1*	115.0	112.1	113.6	109.9	97.9	86.2	114.4	118.7	118.3	113.9	108.1	101.8	87.0	93.5	107.60	111.30	122.30	127.90	96.70	88.50	82.40	107.10	110.600
37.	97.700	128.100	105.900	126.100	96.900	134.200*	118.600	112.200	98.00	117.00	95.80	122.00*	125.70	101.00	88.70	96.90	103.700	119.400	94.100	117.500	99.300	96.300	103.000	117.800	108.4	136.6*	112.3	111.6	116.3	110.5	97.0	95.2	114.7	118.9	122.4	115.1	110.7	102.2	88.1	95.0	109.10	111.90	124.90	129.40	95.70	87.60	85.40	105.80	112.500
38.	101.700	129.700	107.800	124.900	95.800	131.400*	120.100	116.300	98.70	120.20	97.40	121.10*	122.70	102.20	91.30	99.60	105.300	121.600	96.500	120.400	101.800	100.200	106.200	118.300	111.0	141.8*	119.8	111.2	117.6	112.6	100.0	97.2	116.4	121.6	121.4	116.8	115.7	105.1	89.9	95.9	112.10	112.80	125.00	130.90	98.80	89.40	86.70	105.70	113.600
39.	107.700	130.200	105.000	130.200	100.900	138.600*	123.700	118.300	101.60	124.50	98.60	119.50*	126.10	103.50	94.10	99.50	107.100	120.100	97.700	119.900	105.800	99.700	108.300	121.400	109.7	146.0*	124.1	115.6	119.1	116.5	99.9	100.0	113.4	127.1	123.1	119.4	114.5	103.8	91.3	96.7	114.00	115.60	126.10	133.30	82.70	90.60	88.30	103.40	113.900
40.	104.500	131.700	108.400	136.200	97.900	138.900*	122.400	120.900	103.40	123.10	100.30	129.60*	125.90	107.60	94.30	101.70	107.600	124.200	97.100	122.200	104.600	101.200	110.000	122.000	112.3	149.8*	121.3	119.3	123.7	113.0	103.5	98.8	118.1	125.2	125.2	104.9	116.9	104.5	93.3	99.5	115.20	115.80	131.00	136.80	95.30	91.30	87.60	106.90	116.500
41.	105.500	134.800	117.700	135.600	98.400	142.200*	125.700	119.000	103.60	126.70	99.50	131.20*	125.70	108.00	90.60	101.90	112.000	127.600	100.500	123.400	103.900	103.400	110.400	124.600	117.0	153.6*	121.5	117.8	123.5	115.4	104.5	102.3	118.3	122.2	128.2	118.5	115.1	107.6	94.9	100.1	113.60	118.20	129.90	137.10	99.60	93.80	87.20	110.50	120.100
42.	110.000	138.500	114.700	133.100	102.200	141.600*	126.600	121.900	105.50	129.40	99.40	128.60*	132.10	106.90	95.50	103.90	113.900	126.000	101.100	123.800	106.800	104.100	111.800	125.900	117.3	153.2*	124.1	116.4	123.9	118.1	104.5	95.4	120.0	127.4	130.4	120.8	117.2	110.5	94.4	102.5	117.10	118.30	132.60	138.90	101.90	93.30	87.90	112.50	120.800
43.	109.500	137.900	119.800	136.000	102.500	146.400*	126.800	125.400	107.70	134.50	104.60	135.30*	131.30	110.70	96.20	107.30	114.100	126.600	102.800	125.200	108.400	103.600	115.700	126.300	116.4	153.3*	129.1	123.3	126.5	122.6	103.5	102.7	119.0	131.2	128.7	124.6	120.9	109.3	94.3	103.7	117.70	121.70	131.20	141.00	102.40	96.40	93.40	114.20	123.100
44.	107.300	141.000	124.800	137.700	100.000	146.000*	129.500	125.900	108.40	131.10	100.80	135.70*	133.40	113.70	98.30	106.20	113.700	125.700	103.800	127.500	108.500	104.900	116.600	127.600	120.5	155.9*	128.3	124.5	126.9	122.5	108.8	105.5	116.5	131.0	131.4	124.9	123.5	111.6	99.4	104.7	118.40	123.40	134.10	143.40	104.60	95.90	90.90	114.80	120.200
45.	113.100	141.800	124.800	140.400	102.500	147.100*	132.600	126.700	109.60	135.00	103.00	135.80*	133.20	109.80	100.00	108.10	117.600	134.300	106.200	132.000	111.700	102.600	116.500	129.400	126.7	160.7*	126.4	124.5	131.6	126.1	109.5	107.9	123.5	126.7	135.8	124.9	127.3	114.0	101.5	106.6	118.80	125.60	137.00	146.50	104.20	97.40	89.60	115.20	123.500
46.	98.100	143.700	125.800	139.700	107.000	151.400*	137.500	132.900	109.50	140.80	105.50	135.80*	133.20	114.70	100.70	111.50	119.500	132.700	107.900	131.600	114.200	110.400	119.000	129.800	126.3	162.7*	134.0	125.3	130.6	128.1	117.8	108.9	127.3	132.4	135.2	126.5	126.3	118.1	100.8	106.5	121.40	125.30	139.00	147.00	107.80	98.10	94.30	121.70	125.900
47.	112.200	145.700	126.500	145.000	110.700	148.900*	136.800	132.400	109.80	137.40	107.30	143.30*	136.90	114.30	101.00	109.90	119.100	135.600	107.500	136.600	115.400	110.200	124.200	134.300	124.6	160.4*	134.5	128.1	131.3	128.6	113.5	111.2	125.7	136.6	137.4	131.4	127.4	116.0	100.7	107.7	125.50	129.10	136.70	147.10	106.90	98.20	96.00	118.70	125.700
48.	110.100	145.700	131.800	148.800	111.100	151.200*	138.000	131.300	111.90	140.10	108.40	143.30*	139.50	119.20	101.10	112.70	120.700	136.800	108.800	135.900	114.100	113.200	125.400	132.900	128.8	161.7*	138.3	130.6	133.0	126.3	110.0	111.7	125.4	136.3	141.1	132.5	131.4	119.2	105.0	109.5	126.30	129.60	143.40	147.60	109.60	98.70	96.00	120.20	127.400
49.	118.000	147.500	131.900	151.400	113.000	156.900*	139.900	132.300	113.50	144.30	108.90	143.50*	142.80	119.70	101.80	112.50	120.800	135.900	106.800	138.100	117.900	110.100	126.000	139.600	130.3	162.2*	133.6	129.1	134.7	129.4	112.3	115.5	128.2	135.9	140.2	134.3	134.8	118.2	105.8	109.7	125.40	130.00	144.50	148.70	112.70	100.80	95.40	119.60	127.400
50.	112.600	151.200	133.000	148.400	115.400	154.700*	144.500	135.200	117.50	149.30	111.20	143.80*	143.00	121.20	101.70	116.50	125.100	134.600	109.200	139.800	118.200	114.900	127.700	140.100	128.9	164.4*	141.3	130.3	135.7	128.4	116.3	116.2	130.3	139.2	142.4	136.1	132.3	121.7	109.4	111.2	130.90	130.30	143.20	151.00	114.70	100.00	97.00	123.30	131.100
51.	118.600	149.800	136.000	151.700	113.000	159.200*	143.900	138.100	116.10	146.80	111.80	150.90*	139.90	120.60	104.00	117.60	121.800	137.400	112.100	140.400	119.900	118.300	131.200	138.700	129.3	165.3*	141.6	133.6	137.3	131.5	116.0	116.8	130.9	141.7	141.3	137.5	136.7	119.1	107.5	113.9	132.30	133.40	142.00	154.70	113.60	100.70	99.30	123.70	132.100
52.	120.300	147.900	144.600	153.700	115.200	158.400*	146.100	138.400	120.60	144.50	112.40	151.40*	139.50	121.80	101.20	113.10	124.800	143.200	110.500	139.800	118.300	119.600	133.800	141.200	131.5	165.3*	141.0	135.6	134.4	131.0	114.6	115.8	129.6	140.8	142.1	140.4	136.2	125.2	108.9	115.6	130.50	133.30	146.00	155.20	119.10	100.50	99.60	124.90	134.300
53.	122.600	148.600	134.900	157.700	115.600	161.500*	149.500	140.900	119.80	147.20	116.30	152.80*	145.70	122.40	104.30	118.00	126.400	139.200	117.300	146.000	121.600	119.200	130.400	143.600	131.8	167.2*	142.4	136.5	135.3	134.9	122.4	117.8	132.0	138.8	146.4	138.2	139.4	123.8	111.7	116.7	131.70	134.60	148.80	157.80	116.10	105.40	101.10	124.50	133.100
54.	120.700	155.500	138.400	154.100	119.600	163.300*	148.800	144.500	121.70	149.60	117.40	149.60*	148.80	123.20	111.30	119.90	131.000	141.800	116.600	147.400	123.200	118.800	131.600	146.700	137.6	168.2*	139.3	136.1	136.5	137.4	123.7	119.5	134.2	143.7	147.9	143.7	137.3	127.9	113.9	117.3	135.80	133.20	148.30	162.60	118.80	108.60	102.70	125.70	137.400
55.	125.200	150.000	146.200	153.200	117.400	161.000*	150.200	144.200	125.00	148.20	116.80	151.90*	148.20	125.30	109.00	121.80	127.900	142.600	119.300	145.000	126.200	120.700	136.000	145.400	134.0	168.9*	143.6	137.6	141.7	139.2	128.7	122.7	136.7	147.9	147.5	143.5	135.4	125.1	114.0	119.2	137.20	136.00	147.50	159.90	119.00	107.60	103.90	129.60	134.800
56.	120.800	153.400	143.700	155.200	119.500	163.900*	149.400	144.300	120.00	150.50	119.80	152.10*	145.40	128.30	108.90	122.30	131.700	146.200	119.300	145.600	122.300	125.500	138.500	149.400	137.1	168.4*	146.0	139.9	142.8	136.7	123.2	125.0	134.4	148.0	148.6	145.8	140.6	126.3	114.9	119.5	133.70	137.10	149.00	161.80	122.70	106.80	106.90	130.30	135.500
57.	124.700	158.000	144.800	155.600	122.100	170.200*	148.900	144.400	123.00	152.20	120.80	151.50*	147.70	128.20	109.30	131.30	132.600	146.300	120.800	145.800	127.900	125.400	140.500	148.300	140.1	170.4*	146.1	141.4	141.5	138.8	122.9	127.1	136.0	147.0	153.3	142.0	144.0	128.7	113.3	100.5	136.10	137.50	152.20	163.00	119.40	107.30	109.30	132.20	136.400
58.	126.900	155.700	145.800	154.400	124.900	166.700*	151.000	147.200	123.50	155.30	120.20	150.60*	154.10	127.20	109.90	129.40	129.000	142.700	119.800	149.900	129.900	124.000	140.300	146.700	142.4	168.9*	145.3	138.8	137.5	139.6	127.0	125.1	137.1	150.9	152.3	144.8	144.3	128.8	117.0	122.0	138.30	135.50	152.90	164.90	119.50	108.20	106.00	133.80	137.500
59.	127.800	158.600	142.300	155.900	122.100	167.900*	153.500	147.600	122.30	155.40	121.90	162.60*	152.50	131.10	111.40	126.60	129.600	146.300	122.500	149.500	128.200	121.800	143.100	150.300	139.0	168.8*	142.9	144.3	139.7	141.3	128.2	125.0	139.5	151.6	149.5	149.9	143.7	129.2	117.6	122.3	139.30	131.40	151.30	167.40	123.60	111.00	106.40	132.10	141.600
60.	130.800	157.800	150.100	160.800	125.200	174.300*	150.200	148.000	125.80	154.90	122.30	158.90*	154.50	134.30	113.50	128.20	131.700	148.700	121.800	149.900	126.100	125.900	145.200	148.800	140.9	173.9*	148.6	145.2	142.0	140.6	131.0	128.9	137.7	152.2	152.9	151.1	147.2	132.1	121.4	122.3	140.00	136.40	154.10	163.50	127.10	113.00	111.50	133.60	140.500
61.	132.200	164.000	150.800	160.300	123.500	173.000*	152.600	147.800	127.00	155.20	124.20	155.60*	154.60	135.70	116.00	126.20	133.000	151.800	124.700	146.700	128.100	129.300	145.500	152.900	138.3	174.8*	148.4	146.4	142.4	141.2	128.7	128.2	140.2	152.5	156.0	149.7	150.7	132.9	118.3	128.7	140.30	124.90	156.50	168.00	127.40	111.80	112.90	136.00	140.100
62.	127.900	164.500	128.800	158.100	127.600	171.200*	155.100	149.500	125.70	161.30	126.50	154.60*	156.90	133.80	114.30	128.80	132.500	148.400	125.900	150.000	133.000	129.400	147.300	154.700	142.5	178.1*	148.1	143.4	144.6	145.8	128.1	129.9	142.0	157.3	155.7	149.9	146.2	134.9	117.3	124.8	140.70	136.10	154.20	169.50	128.60	113.60	113.20	139.20	141.100
63.	132.000	164.200	148.600	161.600	124.400	173.800*	152.000	150.500	130.00	159.00	127.10	161.30*	159.20	132.20	119.90	131.10	134.700	153.600	127.700	149.900	129.700	130.200	145.000	153.200	142.9	178.7*	145.4	145.7	143.3	144.0	129.6	131.7	141.4	160.6	153.7	152.2	149.7	132.0	118.6	125.3	142.90	136.00	153.70	165.50	125.90	116.50	110.60	136.60	141.100
64.	133.200	165.600	152.900	166.800	128.200	175.400*	155.000	148.800	129.30	162.20	129.50	154.80*	159.00	134.40	121.80	131.00	129.500	151.700	127.600	152.900	129.200	126.700	148.800	151.400	142.7	181.3*	147.9	149.3	144.8	145.3	132.2	130.8	142.1	157.4	157.3	155.8	143.8	133.5	120.2	125.6	141.50	140.30	158.10	168.40	130.40	115.70	112.00	134.50	142.000
65.	131.300	166.740	149.000	166.200	128.400	179.400*	155.500	161.800	130.90	162.50	126.30	158.90*	159.50	140.50	120.80	131.80	131.900	150.500	128.900	152.300	135.000	132.200	144.700	156.000	145.9	178.9*	151.0	147.6	147.2	144.5	129.5	132.4	142.4	156.8	159.9	155.0	151.6	134.2	121.8	128.4	141.60	139.20	158.50	173.00	133.20	115.40	112.70	138.30	141.600
66.	140.300	169.200	151.900	159.500	127.200	176.400*	157.800	156.400	131.10	162.30	128.40	161.00*	157.90	140.60	119.90	132.90	134.500	153.600	126.300	148.500	134.700	134.000	146.600	157.400	148.3	185.7*	150.8	147.3	147.7	148.5	130.4	135.7	146.8	158.7	159.5	157.5	148.8	133.3	120.9	129.7	146.40	136.90	160.30	175.90	126.90	115.20	117.40	140.10	145.400
67.	138.100	172.200	156.000	164.700	132.300	174.200*	156.200	158.000	130.30	157.60	129.40	162.20*	155.20	142.60	125.60	133.10	135.900	154.500	126.900	154.100	136.400	131.500	150.800	154.600	146.2	184.8*	145.2	148.4	145.4	150.0	132.8	137.5	145.6	161.3	156.0	161.9	156.0	134.5	119.9	130.7	146.50	137.90	156.50	172.90	133.20	115.80	116.40	137.30	146.000
68.	135.500	171.200	154.900	167.700	129.700	181.000*	153.500	157.500	129.60	163.10	131.30	167.90*	163.80	139.50	126.00	129.80	135.100	156.000	127.800	155.000	138.300	133.800	151.600	156.800	147.7	185.8*	146.7	152.0	147.4	147.0	135.7	139.5	144.5	160.4	161.4	165.1	151.8	131.4	123.4	131.1	146.70	142.00	159.80	172.30	133.00	117.40	118.40	137.30	134.100
69.	139.500	171.700	156.800	169.000	134.500	184.600*	159.000	155.400	132.50	166.20	132.20	166.50*	161.60	140.40	128.00	131.70	135.600	158.800	128.200	156.900	139.000	133.100	150.100	160.900	153.9	182.4*	148.5	151.8	150.4	145.0	136.9	138.3	146.9	159.4	163.3	160.8	153.0	135.7	126.8	130.2	148.10	141.20	162.10	175.90	135.20	114.80	120.80	138.20	144.000
70.	142.700	174.800	157.000	165.800	134.700	182.400*	162.100	159.700	134.40	164.80	135.20	155.20*	160.80	140.20	123.60	136.20	136.500	153.400	133.200	163.400	136.400	133.800	150.100	161.700	153.6	185.1*	153.1	148.8	148.4	150.1	135.8	141.8	147.2	163.3	164.4	167.1	148.9	138.7	125.1	130.9	145.40	139.50	160.70	177.60	130.70	121.60	122.80	138.40	143.500
71.	141.300	172.600	161.800	167.400	135.000	181.500*	160.500	161.100	135.80	167.40	132.20	166.50*	161.10	140.70	129.80	136.40	139.100	156.700	135.400	159.800	136.500	136.600	150.600	160.200	149.7	187.5*	154.5	151.7	148.4	153.5	136.0	141.8	148.8	167.0	162.3	167.5	152.0	136.0	122.4	131.3	151.10	144.20	159.10	175.00	137.70	123.60	123.30	144.10	145.800
72.	140.700	170.200	164.200	171.400	133.200	181.600*	162.300	160.100	133.70	163.10	129.20	166.80*	165.60	141.30	130.90	138.00	136.300	159.500	136.900	159.900	136.700	134.500	153.700	159.400	151.3	188.7*	150.2	154.8	150.2	152.4	134.9	139.6	146.7	163.1	164.3	169.4	158.6	137.0	125.0	133.9	148.70	144.40	162.80	174.70	137.10	122.90	121.60	145.30	146.100
73.	140.400	173.000	163.000	170.600	129.800	188.500*	163.200	159.500	135.30	169.30	132.70	168.00*	162.00	139.20	128.20	141.10	140.000	159.100	134.400	160.100	140.700	134.700	153.900	162.600	153.3	188.6*	146.5	155.2	154.1	150.8	137.9	141.2	149.9	161.6	167.2	164.1	158.1	138.6	125.9	134.7	148.70	141.60	164.60	178.20	139.60	125.40	125.20	139.10	151.100
74.	144.300	173.400	163.000	169.300	137.700	187.300*	163.500	162.700	132.60	170.40	131.40	164.80*	162.10	139.70	132.20	137.50	143.800	159.200	133.700	163.200	144.000	132.200	157.500	161.900	151.9	190.8*	149.7	151.2	153.6	148.8	138.8	141.4	150.9	165.5	165.5	171.7	153.7	140.8	127.9	132.8	152.30	141.60	159.00	180.30	140.40	124.70	130.30	139.60	150.100
75.	145.200	156.900	164.300	171.400	135.500	186.900*	165.800	164.100	133.30	171.90	131.10	171.50*	165.00	142.50	128.80	140.70	140.900	162.400	134.800	165.200	141.100	135.700	153.500	163.800	154.4	189.7*	154.4	155.5	148.8	153.6	138.9	142.4	150.7	167.8	165.1	171.7	154.4	140.8	130.0	134.8	154.30	144.50	165.10	178.30	140.10	121.80	126.80	141.60	150.400
76.	139.200	168.200	169.700	175.100	140.500	188.800*	164.000	162.900	134.80	169.80	135.60	174.80*	167.90	145.80	132.00	140.50	142.900	164.200	132.600	163.000	142.200	139.700	155.900	163.900	156.0	193.7*	151.5	158.3	153.2	155.5	142.1	144.1	150.2	165.5	167.1	172.0	158.5	142.0	128.0	134.2	154.40	144.80	165.30	176.90	140.30	122.20	126.00	145.40	149.200
77.	142.800	172.900	163.200	174.600	138.500	195.200*	166.100	160.200	134.50	177.20	138.30	171.10*	165.90	148.30	132.70	140.70	142.000	163.900	135.700	164.500	143.500	139.000	153.700	163.200	157.7	189.0*	153.5	164.3	156.1	156.2	141.2	145.7	148.4	163.6	170.4	171.3	152.6	137.9	130.4	135.8	148.50	144.90	162.50	179.70	138.70	123.50	123.30	147.20	152.800
78.	147.200	175.000	162.200	174.600	142.500	192.200*	167.200	162.800	135.00	174.00	140.90	168.90*	163.70	146.90	133.00	138.10	140.100	159.600	135.100	166.500	144.500	138.400	159.100	166.700	159.3	188.8*	152.2	156.0	156.1	152.7	145.5	144.6	151.9	166.8	170.9	172.9	161.5	143.5	132.3	136.6	153.70	145.10	165.20	181.10	142.40	127.40	125.40	147.70	152.100
79.	146.400	173.500	165.900	178.800	140.700	190.400*	166.800	164.400	135.20	155.10	136.40	175.80*	163.50	146.50	138.70	141.60	142.000	167.000	135.800	167.000	144.600	138.400	155.900	165.700	156.5	193.4*	153.4	159.0	157.7	151.4	146.2	145.0	151.6	170.6	168.3	170.8	159.2	143.9	132.9	139.4	157.30	146.20	163.00	180.30	145.10	125.10	125.20	144.60	152.100
80.	142.800	173.400	170.400	176.400	142.200	194.300*	167.300	166.300	136.10	173.80	136.00	179.00*	164.80	144.50	136.30	142.00	146.900	168.500	137.700	164.400	142.400	139.500	159.800	166.100	157.2	195.9*	156.7	160.6	154.5	151.6	143.3	147.1	151.3	167.4	172.2	174.0	159.3	144.1	130.7	139.3	156.50	146.30	167.80	178.00	145.60	128.40	127.60	147.20	156.500
81.	149.700	171.600	165.400	172.600	141.100	195.500*	167.100	163.500	139.10	177.30	138.10	172.60*	165.10	141.40	135.50	144.40	150.500	167.500	143.000	166.800	144.200	143.100	159.100	169.100	161.5	194.1*	156.0	157.7	158.0	152.3	144.4	148.9	151.5	163.3	170.7	173.4	160.8	142.8	129.4	135.6	155.20	144.40	170.30	177.90	145.80	130.90	127.70	146.80	156.600
82.	147.500	175.500	163.600	171.300	143.400	196.500*	169.100	164.300	134.90	179.30	140.40	173.20*	167.80	143.10	137.80	144.80	146.200	149.400	137.700	168.100	145.600	144.100	157.800	172.000	158.1	192.2*	156.3	158.6	159.5	156.4	147.4	148.0	153.2	167.3	171.5	175.7	159.5	140.6	129.6	138.9	158.00	142.90	167.40	182.60	147.30	127.60	129.70	149.90	155.900
83.	150.200	174.700	172.500	174.200	144.300	194.500*	170.500	168.000	135.60	178.10	140.70	178.30*	168.10	147.10	139.70	141.50	146.400	163.500	137.400	163.600	143.400	141.500	162.100	166.500	156.5	196.0*	150.9	162.6	159.0	154.1	144.9	148.3	154.2	171.1	170.1	176.1	158.5	144.3	131.2	140.8	159.30	148.30	165.50	184.60	143.10	128.10	130.30	147.20	156.300
84.	148.800	173.600	173.000	178.000	141.500	198.500*	167.500	165.200	137.50	176.50	137.40	181.30*	169.80	147.20	141.00	145.80	146.300	166.800	138.400	165.700	142.500	138.100	162.700	170.500	159.8	193.2*	156.5	164.1	159.7	156.4	147.6	149.3	150.6	167.9	174.2	172.6	161.5	144.3	133.2	142.0	157.40	151.50	152.40	178.60	143.60	126.40	131.90	145.30	156.800
85.	151.400	177.700	173.800	177.200	144.100	205.800*	170.100	166.200	137.90	181.20	139.60	178.40*	169.80	148.20	138.00	147.70	150.000	165.700	137.600	170.700	144.700	143.900	157.700	169.200	161.5	195.8*	156.9	164.5	162.9	161.0	151.9	144.3	156.9	166.9	175.7	177.0	165.4	143.5	135.2	142.7	159.00	151.70	170.70	183.70	147.00	127.00	132.80	145.70	160.800
86.	149.700	183.900	172.600	174.000	144.500	202.400*	169.700	167.200	140.50	181.10	139.70	180.00*	169.30	148.90	140.70	149.50	149.500	166.700	142.500	167.600	145.600	147.100	160.200	170.600	161.6	192.9*	158.0	162.4	161.9	162.6	150.4	144.4	157.1	170.8	176.2	176.3	162.3	143.0	136.9	140.3	158.70	149.20	167.80	184.20	148.90	131.20	131.60	150.10	159.500
87.	128.800	180.700	173.200	176.600	142.500	198.100*	169.800	169.400	140.10	182.80	139.80	180.30*	173.40	149.00	141.70	149.20	150.800	169.100	138.700	167.200	145.200	145.700	163.400	167.800	159.1	197.6*	157.7	165.6	158.9	157.6	151.4	148.7	156.9	172.8	173.8	177.1	164.0	143.3	135.3	140.5	161.60	151.90	166.10	186.00	145.90	131.00	130.10	152.10	160.700
88.	143.500	180.400	179.100	180.000	145.200	202.400*	167.100	166.600	139.50	176.90	141.60	184.60*	172.90	148.80	142.10	149.30	149.200	171.300	139.300	166.400	148.500	144.200	165.700	172.900	163.2	198.6*	161.5	166.6	161.0	160.5	147.5	148.9	154.4	171.4	174.5	177.6	165.4	144.3	134.8	139.5	162.00	154.00	172.50	185.70	151.70	132.10	133.70	153.30	161.100
89.	149.500	184.700	177.100	179.400	144.200	207.500*	173.500	166.400	139.60	174.50	142.80	179.80*	171.90	149.00	143.20	146.60	154.400	171.500	141.100	168.900	146.200	144.400	162.900	175.700	164.7	197.4*	158.1	164.6	161.7	161.7	146.0	149.0	157.8	170.3	179.7	175.4	164.2	146.3	135.1	141.4	162.20	154.00	171.60	187.10	147.90	128.60	133.10	153.80	161.500
90.	148.200	186.700	175.200	177.300	145.500	183.200*	174.600	174.500	140.10	181.00	145.20	171.30*	171.40	151.70	142.00	151.20	154.000	167.100	139.900	170.700	151.400	145.300	166.100	172.000	164.2	195.7*	160.1	164.4	164.9	163.7	151.8	150.5	158.2	173.1	178.6	180.3	163.1	144.8	139.6	142.6	162.40	153.60	173.70	190.40	149.20	131.20	135.50	156.10	164.100
91.	149.300	187.800	182.600	178.300	145.600	192.900*	174.100	170.300	145.60	177.20	143.10	180.20*	172.80	152.50	144.50	149.80	154.600	168.600	141.500	175.600	149.800	145.900	165.200	172.500	161.9	196.4*	159.7	167.2	161.6	159.8	152.9	149.8	159.5	175.2	176.3	180.6	163.6	145.2	139.7	142.8	165.60	154.00	173.00	190.00	152.60	136.20	137.70	157.20	164.500
92.	147.800	186.000	183.500	184.200	146.300	195.600*	170.200	168.300	142.70	166.10	143.30	183.10*	176.80	153.00	140.50	151.40	150.900	171.900	142.700	170.600	150.300	149.000	167.000	171.600	160.9	200.0*	162.9	167.7	162.3	164.5	155.6	138.5	157.5	176.3	182.3	182.6	170.0	141.9	137.7	143.1	165.40	155.70	175.60	191.00	151.00	135.20	138.60	161.40	163.000
93.	150.000	187.600	184.300	184.500	149.200	197.400*	175.800	171.000	139.50	175.00	143.20	183.50*	175.40	152.00	141.70	152.20	152.900	172.300	142.200	172.000	153.200	146.000	166.600	171.000	166.6	199.0*	161.4	165.6	165.9	166.3	153.7	148.9	160.0	172.7	181.7	182.2	166.9	146.3	138.2	143.1	166.10	154.90	178.20	189.90	148.80	136.20	135.50	157.60	164.400
94.	152.100	189.700	180.300	180.300	146.900	198.100*	177.400	172.100	142.90	176.10	146.40	180.00*	173.10	149.50	143.30	152.50	156.500	171.500	143.800	172.600	155.000	147.100	167.700	173.000	164.5	202.9*	161.3	164.8	162.52	165.5	154.0	149.3	160.9	179.8	177.8	185.0	162.0	147.4	140.0	143.4	167.40	153.40	175.20	192.40	149.60	134.80	137.90	152.80	166.200
95.	153.300	187.300	182.500	184.200	147.900	194.200*	175.900	174.600	146.30	177.10	144.10	186.10*	173.90	152.60	145.10	153.00	153.900	176.800	139.500	175.600	155.500	147.400	167.700	172.900	165.3	198.6*	160.8	168.1	162.6	163.2	155.7	151.8	162.0	181.0	178.4	186.6	169.3	147.6	141.3	143.2	169.20	158.20	175.90	193.10	148.10	132.10	139.90	155.00	166.100
96.	152.700	186.000	185.800	185.900	151.600	202.300*	176.600	172.700	146.50	173.40	145.80	183.00*	175.10	156.50	147.50	155.00	155.800	174.900	143.000	172.300	152.100	151.100	169.800	177.000	168.3	201.8*	159.2	168.6	161.6	163.8	156.5	151.1	160.3	180.6	180.2	185.1	170.5	145.0	141.4	147.0	169.00	160.50	177.60	193.90	151.10	132.50	137.40	158.40	167.200
97.	155.900	186.300	182.900	186.100	149.200	206.800*	176.900	173.000	144.40	172.70	149.60	184.80*	174.60	153.50	148.00	153.60	158.600	175.400	144.900	178.100	152.900	151.800	169.200	176.800	169.2	202.7*	160.9	166.7	166.2	164.1	156.7	154.2	161.4	178.7	183.3	186.2	167.3	143.0	139.1	147.3	166.20	158.10	179.10	195.30	153.60	134.00	138.00	156.50	164.200
98.	155.300	192.100	180.200	182.600	151.600	202.100*	177.700	174.100	148.20	179.30	150.00	185.00*	176.00	153.60	145.60	152.70	157.400	175.800	144.300	175.200	152.500	143.600	169.000	175.100	166.2	200.8*	162.6	165.5	164.9	167.1	151.8	152.8	164.2	182.2	181.8	188.4	166.1	143.8	137.6	147.2	167.90	157.20	178.00	199.10	154.10	136.30	138.20	155.80	167.900
99.	157.600	188.000	182.900	186.500	155.300	201.400*	177.700	173.500	150.80	181.80	147.30	185.40*	177.50	157.10	146.80	156.70	157.900	178.100	143.900	180.500	151.400	150.000	173.900	172.700	166.7	202.6*	163.6	168.2	165.8	170.4	152.8	156.7	164.3	185.6	180.8	187.2	169.0	145.5	139.3	143.3	171.70	161.10	176.10	196.40	153.70	136.60	134.60	154.80	168.900
100.	153.300	190.000	184.600	186.300	154.900	202.800*	178.700	174.600	147.70	178.50	147.40	187.30*	173.90	155.10	148.40	155.00	155.300	177.700	147.600	176.200	152.500	151.800	172.100	175.700	169.0	206.1*	161.7	170.5	164.6	167.0	155.2	153.5	161.3	185.2	183.8	187.5	171.2	146.1	139.6	142.4	171.60	163.50	177.40	193.00	152.90	137.00	138.00	161.40	168.500
101.	157.700	189.000	185.300	186.500	151.900	204.400*	179.500	173.000	145.80	177.40	150.60	186.30*	175.30	149.50	149.80	154.40	158.600	178.500	144.000	176.100	156.100	151.100	168.300	178.600	171.2	207.5*	158.9	169.4	169.8	165.1	157.4	153.3	163.7	180.3	183.9	187.4	172.1	148.2	140.4	145.2	169.40	159.10	179.80	196.00	152.00	137.60	136.50	157.70	167.700
102.	159.600	192.100	185.300	184.700	152.900	206.200*	179.700	176.200	147.00	183.50	154.10	187.90*	173.00	155.30	149.50	158.70	158.900	172.300	145.700	177.700	154.200	154.200	170.100	179.800	170.3	206.3*	162.9	167.5	168.4	166.1	156.1	154.2	165.4	181.5	182.8	187.2	168.2	148.4	140.8	144.4	168.80	159.20	177.80	197.50	155.10	136.50	134.80	159.70	169.400
103.	160.100	191.900	182.700	188.000	159.900	204.000*	179.700	177.000	149.10	160.10	150.10	183.70*	176.00	156.30	149.90	158.40	160.000	177.900	146.400	183.700	154.500	152.400	177.000	177.400	168.3	210.3*	166.4	171.9	166.3	171.8	156.9	159.2	166.1	182.7	180.9	188.1	171.4	146.4	140.4	146.6	166.40	159.30	179.70	196.80	158.00	138.30	136.70	158.30	170.500
104.	153.800	187.300	187.600	192.000	156.200	204.400*	178.400	177.700	148.30	182.90	151.10	187.90*	179.20	156.00	150.00	158.70	159.200	177.500	147.800	179.800	153.700	150.300	174.200	178.700	169.5	205.6*	165.1	173.7	168.0	169.1	158.8	157.0	166.3	182.2	183.3	193.6	170.7	150.3	144.6	147.3	171.10	161.60	178.90	195.90	155.90	137.10	136.20	155.40	168.000
105.	158.300	192.100	183.700	187.000	154.100	211.600*	179.600	175.000	148.30	180.20	150.20	187.70*	177.90	152.70	153.50	159.10	160.300	179.300	146.600	183.800	155.200	152.900	170.800	184.700	169.0	206.8*	163.3	174.5	170.5	167.2	162.6	158.8	164.2	179.6	184.5	199.6	171.1	150.3	146.9	146.3	172.20	159.70	183.00	198.90	155.70	137.80	136.90	157.10	167.000
106.	161.200	192.800	181.100	185.100	155.900	207.400*	179.000	179.200	146.60	178.40	146.70	181.80*	179.40	158.00	151.40	159.00	163.200	178.800	148.300	184.000	155.200	153.400	175.600	181.100	170.2	208.2*	161.0	169.2	169.1	163.1	162.4	161.0	166.5	183.7	185.0	190.2	171.6	150.4	147.4	145.0	172.50	161.00	181.30	199.00	156.30	137.90	141.60	157.90	171.200
107.	159.100	191.800	186.800	189.000	157.700	208.500*	182.900	178.600	147.80	154.90	147.60	186.90*	181.20	157.50	152.70	158.80	161.300	179.300	148.400	180.400	156.300	154.900	175.100	181.100	170.1	207.0*	151.0	171.8	168.8	165.7	163.4	160.3	166.6	185.8	181.7	191.5	172.1	148.3	145.4	147.3	172.20	162.30	184.50	198.40	157.80	140.80	139.10	159.70	171.000
108.	158.200	189.600	186.700	190.500	154.800	210.000*	180.600	178.100	147.80	152.10	147.10	191.30*	182.00	155.40	149.20	159.40	160.800	179.300	148.200	181.400	154.700	154.000	174.000	182.600	174.3	210.2*	162.5	175.3	165.4	169.5	157.4	163.8	165.6	182.1	182.5	191.8	173.8	147.1	143.0	146.6	175.10	160.30	181.50	198.60	159.40	139.30	139.10	159.20	172.000
109.	161.500	194.100	185.900	191.700	161.700	213.800*	182.800	178.100	148.60	161.20	143.80	184.30*	179.20	159.30	155.20	158.20	157.400	180.100	146.700	182.000	158.500	151.400	172.900	184.000	174.0	208.6*	165.7	173.7	168.7	168.5	158.5	164.2	167.4	177.4	186.0	190.7	174.3	151.1	143.9	149.8	174.00	162.10	184.20	200.40	158.70	140.10	137.90	157.60	169.900
110.	160.900	192.700	184.700	189.000	156.800	211.400*	185.400	177.400	147.60	162.30	146.60	184.70*	178.80	151.60	156.30	161.40	163.300	178.200	146.000	180.700	158.600	153.100	178.200	183.700	172.0	209.0*	162.8	171.5	169.7	164.2	160.9	163.3	167.0	182.7	183.6	179.5	172.6	152.2	143.9	147.7	173.70	161.00	180.10	198.20	157.40	140.00	139.90	158.90	171.300
111.	162.700	194.100	188.600	190.000	158.600	212.300*	183.700	176.300	149.90	160.40	147.00	189.20*	176.90	156.90	155.40	159.00	166.300	180.500	146.700	186.300	157.600	155.900	179.300	180.900	170.3	212.8*	161.3	174.3	169.5	163.2	163.1	164.8	167.5	184.6	182.2	189.0	173.6	152.5	146.1	147.7	169.80	163.20	181.00	199.10	156.40	141.20	143.50	158.20	170.800
112.	154.900	191.600	190.400	189.800	159.000	213.800*	181.100	180.500	152.50	160.30	146.70	189.90*	177.90	162.20	158.30	164.70	161.200	179.600	146.600	187.800	153.600	159.600	178.500	183.600	169.1	214.1*	166.5	176.6	166.6	163.1	161.2	162.5	168.2	183.9	184.4	194.7	175.0	149.4	147.3	146.1	176.60	164.20	181.70	196.70	156.90	142.50	139.70	162.00	174.300
113.	162.100	192.100	183.300	193.600	158.400	217.600*	182.000	177.600	151.30	163.80	147.20	193.50*	183.40	164.20	158.50	161.70	162.800	181.200	148.700	186.400	159.800	157.500	174.700	184.000	175.4	208.7*	166.7	176.1	172.8	163.2	163.9	164.6	169.1	183.7	187.3	190.9	174.9	148.3	148.4	148.1	177.70	163.80	183.70	199.00	157.20	143.00	140.90	159.70	173.600
114.	160.300	194.500	187.200	189.200	159.800	212.200*	188.200	176.700	150.70	161.50	146.50	194.00*	186.80	162.70	162.10	161.60	162.900	178.200	149.000	184.300	157.600	157.600	178.500	185.400	172.2	208.8*	163.6	174.3	171.5	165.9	165.2	165.4	171.5	182.4	184.9	191.1	175.5	151.0	147.6	151.3	177.60	159.90	183.60	202.50	161.70	141.20	139.60	161.60	173.100
115.	161.700	195.300	191.000	191.700	155.600	210.800*	183.400	181.300	151.70	161.50	148.50	190.40*	182.30	159.60	159.50	148.10	159.500	187.300	148.700	187.100	158.000	157.300	181.600	185.400	171.5	215.9*	163.6	177.4	169.1	166.1	167.3	167.4	170.4	184.9	183.2	192.2	178.3	154.9	147.1	153.0	173.50	161.00	181.70	201.60	158.90	140.20	137.90	162.60	174.400
116.	157.200	192.700	191.200	191.800	157.600	212.700*	180.400	182.500	152.30	157.40	148.00	197.90*	183.30	160.50	158.80	162.00	162.000	184.900	149.400	187.000	158.500	159.400	183.000	190.600	173.9	211.6*	153.4	177.5	169.5	163.4	163.9	169.4	170.6	183.7	186.4	192.8	178.9	155.5	147.4	154.2	174.70	162.40	180.80	196.80	160.10	141.60	137.90	164.10	175.100
117.	158.600	192.700	186.300	189.900	160.800	215.200*	181.100	181.100	150.70	157.40	150.50	192.30*	184.20	161.90	160.50	161.90	162.300	184.200	149.600	186.400	160.300	157.900	180.000	186.800	177.1	211.1*	166.4	174.9	172.3	164.5	160.0	165.9	171.0	180.2	185.9	189.7	179.5	151.9	150.9	151.7	177.20	162.20	183.30	198.20	159.70	141.20	140.90	164.20	177.400
118.	161.700	192.700	183.700	189.300	161.300	214.600*	186.100	178.600	153.20	168.90	153.10	187.90*	183.60	163.90	153.80	161.90	165.200	183.900	149.500	188.000	164.500	159.400	182.700	189.800	175.9	211.7*	166.0	172.2	170.4	165.8	162.6	168.4	168.0	181.5	184.9	192.7	179.6	152.6	152.4	152.1	174.10	162.30	180.80	199.00	159.50	143.00	140.00	163.50	180.500
119.	160.150	192.700	185.700	190.200	154.900	212.000*	185.200	181.200	151.95	163.15	151.80	195.60*	188.40	162.20	154.80	160.30	163.800	184.100	150.000	190.100	163.200	157.800	185.600	188.100	176.5	212.3*	163.7	176.3	174.2	165.9	165.5	168.1	168.9	184.5	183.4	193.9	178.6	153.1	154.4	149.3	175.95	162.25	182.60	199.80	161.50	142.70	139.10	164.00	178.950
120.	160.925	192.700	186.200	194.200	164.200	213.900*	186.800	179.500	152.58	166.03	152.45	195.30*	186.40	162.80	159.30	165.20	164.475	183.975	150.200	189.100	158.300	161.200	184.100	190.400	176.2	212.0*	164.85	179.4	169.7	170.7	165.6	167.7	169.1	184.3	186.2	194.9	177.3	153.4	148.6	148.3	175.65	162.275	182.90	200.90	160.30	142.70	138.80	164.00	179.725
[truncated: 39 more columns]
