# Supplementary material for: Stevia rebaudiana Bertoni, an American plant used as sweetener: Study of its effects on body mass control and glycemia reduction in Wistar male and female rats
Source: PLoS One. 2024 Feb 27;19(2):e0298251. doi: 10.1371/journal.pone.0298251 (PMC10898749; doi:10.1371/journal.pone.0298251)
Supplement: S1 Raw data — (ZIP) [file pone.0298251.s001.zip › Raw data/Incremento en masa machos.csv]

	Sacarosa	Sacarosa	Sacarosa	Sacarosa	Sacarosa	Sacarosa	Sacarosa	Sacarosa	Glucose	Glucose	Glucose	Glucose	Glucose	Glucose	Glucose	Glucose	Fructosa	Fructosa	Fructosa	Fructosa	Fructosa	Fructosa	Fructosa	Fructosa	Aspartamo	Aspartamo	Aspartamo	Aspartamo	Aspartamo	Aspartamo	Aspartamo	Aspartamo	Acesulfamo K	Acesulfamo K	Acesulfamo K	Acesulfamo K	Acesulfamo K	Acesulfamo K	Acesulfamo K	Acesulfamo K	Mezcla ace:asp	Mezcla ace:asp	Mezcla ace:asp	Mezcla ace:asp	Mezcla ace:asp	Mezcla ace:asp	Mezcla ace:asp	Mezcla ace:asp	Sacarina
1.	7.20	3.00	2.40	4.20	3.50	4.70	4.50*	4.70	4.6	3.2	4.6*	6.4	3.8	3.7	6.1	4.4	4.4	5.5	2.3	5.1	4.4	2.4	4.3	4.8	3.7	4.8	5.7	5.1*	7.0*	4.4	5.6	5.4	5.5	4.6	7.4	3.7	6.1	5.8	5.3	5.1	5.80*	5.50*	7.20	5.10	5.00	7.10	4.50	4.10	5.1
2.	7.20	5.00	5.80	7.80	8.60	8.60	7.80*	10.00	7.7	7.6	7.7*	10.9	8.5	9.1	8.6	7.7	9.0	9.9	5.8	9.6	9.0	6.0	7.7	9.8	10.1	8.6	9.0	10.1*	40.3*	9.4	9.7	8.5	9.5	9.4	11.8	7.5	9.5	9.9	11.3	10.2	10.40*	10.50*	9.30	8.60	9.90	10.00	9.60	6.80	10.3
3.	12.10	6.00	8.70	10.00	12.30	13.30	11.90*	13.30	10.5	12.1	11.4*	15.3	12.5	12.1	13.6	10.4	13.0	13.7	10.3	13.8	14.6	10.0	13.2	14.3	15.1	12.5	14.4	12.9*	17.2*	13.3	15.1	15.3	13.4	14.6	16.7	12.7	9.5	14.2	18.2	15.7	15.70*	16.40*	14.50	13.40	13.70	15.20	13.60	11.30	15.5
4.	14.50	11.10	12.00	15.70	16.70	14.10	15.60*	16.60	14.4	16.2	16.9*	21.0	17.9	19.7	19.3	16.7	18.5	18.8	9.8	17.6	8.0	12.8	17.2	14.3	19.7	16.7	19.0	21.6*	22.8*	19.7	21.1	20.3	18.6	15.8	21.7	15.2	16.3	19.1	23.5	20.4	20.70*	27.10*	21.40	19.10	19.10	20.30	19.50	15.60	21.1
5.	18.50	14.60	15.50	20.00	21.60	22.50	22.10*	20.20	18.8	21.3	22.8*	24.0	19.6	21.5	29.6	19.9	22.8	24.2	16.8	23.2	21.4	16.1	21.3	26.6	27.3	21.2	24.5	25.3*	27.8*	15.3	26.8	20.4	25.2	20.3	27.1	20.8	17.5	23.5	31.6	29.7	25.70*	28.10*	28.00	23.50	22.30	23.60	25.10	18.70	27.4
6.	23.40	18.60	19.20	23.60	23.10	29.90	27.50*	26.40	24.2	25.3	26.4*	31.3	24.9	29.2	28.2	25.1	29.8	30.2	22.8	29.7	27.2	20.6	25.6	29.3	31.9	25.7	28.9	29.0*	34.9*	27.3	32.7	26.3	31.3	23.7	32.9	25.3	26.1	28.5	37.0	32.3	31.70*	34.00*	34.30	29.60	27.10	29.80	29.70	23.70	31.3
7.	27.10	20.00	22.60	16.00	28.30	33.80	29.40*	30.30	25.2	30.1	31.4*	33.1	30.8	34.4	35.1	32.7	32.4	33.5	26.9	35.5	33.3	23.9	30.0	36.5	37.1	33.0	35.0	34.6*	39.9*	32.4	37.3	33.6	36.8	32.2	37.0	28.8	30.4	32.9	44.3	38.1	36.30*	37.70*	38.80	34.30	30.20	33.10	36.40	27.20	36.4
8.	31.40	24.80	27.00	28.40	33.80	40.20	35.90*	33.30	28.8	33.6	34.3*	38.8	36.9	38.5	39.3	37.1	37.4	39.7	33.6	42.3	37.1	30.6	34.2	40.4	44.6	36.9	39.5	42.1*	45.9*	38.1	42.0	39.9	43.0	38.1	42.3	35.9	34.7	38.0	50.1	42.4	43.70*	43.40*	46.10	39.30	36.00	40.20	39.30	31.90	41.7
9.	35.80	28.40	20.30	32.90	37.70	43.60	39.60*	38.00	36.1	40.8	39.0*	46.6	39.9	46.3	44.6	43.4	42.6	44.9	35.8	46.9	43.1	36.2	40.5	45.3	48.8	41.0	44.6	49.3*	50.0*	42.2	48.9	50.9	51.1	43.4	49.1	40.7	40.7	44.5	59.6	46.9	48.40*	49.50*	49.40	44.50	41.60	45.50	44.60	35.20	45.3
10.	41.50	37.70	32.60	38.60	42.30	49.60	45.50*	41.10	27.3	45.4	46.1*	53.6	43.0	51.3	52.0	51.2	47.9	50.1	40.7	48.6	46.4	41.1	43.3	52.0	54.3	46.5	47.0	54.3*	57.3*	49.0	51.9	58.2	56.5	50.1	53.5	45.8	46.6	49.7	64.2	52.9	54.00*	57.80*	54.50	49.30	45.60	49.20	48.50	40.80	52.0
11.	44.80	44.70	29.40	44.00	45.10	55.90	51.30*	43.80	40.0	52.0	49.6*	59.6	45.8	54.8	59.2	55.8	50.7	53.9	46.8	51.7	53.8	32.3	47.8	56.3	57.7	53.0	54.5	62.9*	63.1*	54.2	59.6	63.6	64.3	53.3	61.0	51.8	51.4	55.1	71.4	60.7	60.50*	61.80*	52.20	44.00	50.60	56.20	54.90	46.30	56.3
12.	46.70	46.00	28.40	48.70	47.00	58.30	55.90*	51.50	47.8	56.8	53.6*	63.2	49.2	61.2	64.5	60.7	55.6	57.7	50.9	55.6	57.5	45.0	51.0	61.3	63.2	58.2	58.8	65.9*	66.8*	59.0	61.7	68.8	70.4	58.4	64.9	57.0	54.4	60.9	77.7	63.0	65.10*	67.30*	50.90	60.00	54.90	61.20	58.20	49.40	62.8
13.	51.60	51.10	41.80	52.00	53.30	65.50	58.10*	55.30	51.0	61.3	59.0*	65.5	47.5	70.4	72.1	66.0	61.7	62.0	56.9	61.3	60.5	51.4	57.9	64.4	68.5	62.0	63.1	73.1*	72.1*	65.7	67.7	73.5	76.7	62.3	71.4	62.5	60.5	68.2	83.6	68.5	68.80*	76.30*	64.90	63.20	60.20	67.80	60.00	54.30	66.9
14.	55.00	54.10	38.50	57.90	54.60	68.40	64.60*	58.80	57.0	65.1	62.0*	74.6	55.8	76.7	82.0	72.5	60.2	66.8	58.2	66.9	66.8	55.7	58.8	68.2	72.4	66.2	69.0	76.6*	77.4*	70.7	71.9	80.6	83.1	67.5	78.5	68.6	65.7	71.7	91.7	72.1	75.80*	81.40*	73.80	67.10	66.10	72.20	66.50	57.20	73.0
15.	59.50	60.30	47.50	63.10	59.40	74.80	69.80*	59.40	59.7	72.3	68.1*	77.6	60.3	77.2	85.4	76.1	68.7	69.8	65.7	72.5	73.2	62.4	64.3	72.5	78.2	56.2	71.7	82.5*	81.7*	74.5	71.9	83.0	89.4	72.8	83.6	71.3	70.4	77.4	96.5	77.9	80.70*	86.30*	80.40	73.30	70.10	77.00	72.80	64.50	75.8
16.	63.50	63.60	52.60	69.50	67.10	78.80	72.10*	64.50	63.4	75.3	70.2*	80.2	62.8	80.9	89.8	81.5	75.5	71.8	70.0	75.5	74.7	66.8	68.4	76.9	80.5	69.4	76.8	86.1*	83.5*	81.0	79.1	90.5	93.7	77.6	88.3	72.0	74.3	81.3	102.5	81.4	85.60*	91.60*	86.70	76.10	73.00	82.00	80.00	67.50	82.3
17.	66.60	72.60	57.50	74.10	67.70	85.90	79.60*	68.20	70.0	80.7	74.8*	83.8	65.7	89.2	99.4	83.4	81.5	76.5	69.8	78.4	79.3	72.4	72.6	81.9	83.9	76.8	78.6	91.0*	90.2*	84.0	84.8	94.3	99.6	80.6	95.4	79.9	79.5	86.2	108.9	86.8	90.60*	99.00*	92.30	77.00	77.90	87.00	82.20	72.10	86.3
18.	69.20	73.60	61.40	76.90	65.00	88.70	82.30*	70.70	70.2	85.3	82.1*	89.0	68.7	93.3	103.2	84.4	84.7	80.2	74.8	81.2	84.2	79.8	73.9	86.0	91.1	79.3	82.7	94.1*	96.2*	88.9	88.2	97.5	106.7	85.6	98.2	86.2	84.4	89.7	114.2	94.3	95.30*	104.70*	96.30	82.50	83.50	92.50	86.30	77.70	92.9
19.	71.40	71.00	65.50	81.80	68.70	94.90	87.20*	73.40	74.1	90.4	87.9*	92.2	74.1	95.5	108.0	93.1	91.2	86.1	81.8	87.7	88.9	85.7	80.3	88.0	94.2	83.6	87.9	100.5*	100.7*	95.5	90.6	104.5	112.6	91.5	103.2	89.2	88.7	95.9	121.4	100.0	98.20*	109.10*	101.00	86.40	86.40	98.50	93.70	83.20	96.6
20.	76.30	73.50	68.20	87.00	78.40	100.00	91.10*	80.20	78.3	90.8	90.3*	98.3	74.1	101.0	114.7	99.9	92.5	91.1	85.8	89.1	94.7	93.4	85.0	95.5	96.2	87.4	95.5	103.9*	104.6*	100.5	98.9	108.0	120.2	94.0	109.4	94.5	92.3	102.0	127.1	104.4	103.90*	117.30*	108.00	92.40	92.10	104.80	100.70	85.60	103.2
21.	78.70	75.90	73.20	92.90	79.20	103.20	98.00*	86.80	84.1	97.9	94.6*	104.1	84.4	109.9	121.9	106.7	97.3	93.7	90.9	97.3	98.0	95.2	85.6	99.3	107.8	93.4	96.9	108.3*	109.3*	104.9	99.9	113.1	127.2	98.3	116.3	99.6	86.5	106.8	135.4	106.2	106.50*	120.60*	112.10	96.30	97.60	112.10	104.20	90.30	106.8
22.	85.50	78.70	79.00	98.30	86.20	110.30	105.80*	90.00	89.4	101.9	102.5*	107.3	87.7	113.7	126.5	105.5	104.1	96.7	94.8	101.1	105.6	102.3	91.8	105.0	112.7	95.9	103.3	107.9*	105.3*	110.8	105.8	116.6	133.2	105.1	123.1	104.6	103.2	113.1	140.8	110.2	113.90*	128.60*	116.70	99.60	104.50	114.60	112.50	93.10	115.1
23.	87.70	80.90	83.00	106.70	89.50	114.40	111.30*	93.80	94.0	103.2	106.7*	113.4	91.1	121.1	132.2	108.4	109.6	101.2	98.9	101.6	113.2	102.3	100.5	109.6	115.6	100.2	108.8	108.9*	113.3*	115.2	112.3	121.9	137.8	107.3	129.1	107.9	107.4	116.6	146.2	115.0	119.30*	132.60*	106.90	103.10	107.80	118.90	115.50	94.60	118.3
24.	93.20	88.90	89.70	109.30	89.60	116.40	114.50*	94.60	97.0	108.4	113.8*	116.2	94.3	124.7	135.5	116.0	117.6	105.6	102.8	103.8	119.8	103.9	103.6	115.1	118.6	105.6	112.5	115.2*	117.2*	118.5	117.9	124.8	146.2	113.1	135.2	110.9	110.5	121.6	150.2	124.5	125.40*	142.10*	128.20	108.90	111.80	128.10	120.20	93.80	122.1
25.	97.10	92.00	93.30	112.80	97.70	122.40	122.50*	101.90	103.4	112.1	122.1*	122.4	103.1	130.3	142.7	117.0	119.1	110.6	108.7	110.7	123.1	107.8	108.2	117.1	124.9	108.5	117.0	113.0*	121.1*	125.7	123.3	129.0	150.3	118.2	141.6	117.8	115.6	129.7	156.6	129.7	129.70*	147.30*	137.00	115.70	120.80	132.40	129.10	101.20	130.2
26.	101.20	93.50	98.60	120.10	99.20	128.90	130.30*	104.50	106.1	118.9	125.8*	126.5	108.4	137.8	146.0	125.2	127.6	116.1	115.5	113.4	128.6	112.8	110.6	121.4	129.3	113.8	121.2	115.8*	128.6*	131.9	127.2	135.1	157.8	125.1	147.5	125.7	123.5	135.5	163.4	132.7	136.50*	155.90*	141.00	121.40	124.80	138.30	134.60	106.60	137.6
27.	105.80	99.90	102.90	126.80	103.00	132.90	132.00*	108.90	110.7	125.9	133.7*	112.9	110.1	142.9	153.8	128.7	134.7	119.7	120.6	119.0	134.6	116.4	113.1	125.1	133.8	116.4	127.4	119.5*	133.2*	136.5	133.1	138.2	161.6	128.7	153.8	129.9	129.6	139.9	168.7	137.5	141.80*	161.60*	147.40	124.70	130.70	142.50	139.20	110.50	137.1
28.	110.50	105.70	108.50	130.30	108.70	139.50	136.80*	116.30	116.1	130.4	138.5*	133.4	115.7	146.5	157.7	137.2	138.0	107.8	124.2	124.7	142.6	120.8	119.4	133.1	135.3	121.8	135.5	121.7*	137.9*	142.4	140.3	141.3	169.0	134.1	160.8	136.2	136.3	146.4	174.2	139.3	150.00*	166.50*	151.30	131.30	136.00	149.90	147.40	117.40	143.6
29.	116.70	106.40	112.80	137.50	114.50	144.20	144.80*	121.10	115.9	138.2	144.9*	137.4	124.6	153.3	164.8	133.3	143.5	127.7	129.7	128.6	144.7	127.4	119.7	134.6	143.2	127.6	140.6	124.2*	145.9*	149.4	145.4	147.6	174.0	137.9	165.7	144.9	142.5	153.1	182.0	149.8	157.60*	173.50*	162.00	138.20	142.30	150.90	152.10	123.80	147.5
30.	116.20	105.80	116.30	139.70	118.90	146.10	151.20*	125.60	123.8	139.2	149.6*	147.1	129.4	164.1	168.3	138.8	145.3	135.2	134.4	117.0	150.9	131.7	125.6	139.2	145.3	132.4	144.1	125.0*	148.2*	153.6	147.6	152.6	182.5	145.8	170.8	146.5	147.0	156.2	185.0	152.1	160.70*	177.20*	165.90	139.90	148.30	161.70	156.50	125.30	149.4
31.	124.00	119.70	121.20	143.10	122.00	149.70	157.70*	126.80	124.6	145.0	154.7*	151.7	130.8	163.4	174.0	149.2	148.1	140.4	142.0	124.2	155.3	136.7	128.1	142.8	149.4	136.1	147.8	126.4*	158.2*	157.3	153.4	156.9	188.2	150.4	175.0	149.0	152.9	162.9	189.9	156.1	168.00*	186.30*	174.50	143.30	154.50	158.10	163.80	131.40	156.5
32.	116.00	120.70	125.70	147.50	124.50	158.00	158.00*	131.90	131.9	151.3	161.2*	155.7	136.7	167.1	178.4	154.2	152.2	144.7	146.8	129.4	163.5	139.9	133.6	148.7	157.1	141.0	151.9	130.0*	160.7*	163.8	159.0	162.7	192.2	153.5	181.9	158.8	157.3	167.7	196.0	161.3	175.50*	189.60*	177.20	148.90	158.30	169.10	165.00	138.00	161.9
33.	126.80	121.20	128.60	155.70	132.30	157.90	165.90*	137.70	133.0	152.2	164.5*	163.7	141.4	172.9	186.1	154.6	154.9	147.8	150.9	136.8	170.1	143.4	137.1	152.1	162.0	144.3	158.9	128.8*	164.7*	165.8	162.8	164.6	196.9	157.7	184.4	164.7	163.9	172.7	196.7	166.6	183.40*	194.50*	182.30	154.00	164.50	172.50	171.30	142.30	165.2
34.	130.10	124.80	134.70	158.50	136.50	163.00	167.90*	140.10	138.9	141.6	170.9*	165.4	141.0	175.1	187.7	153.6	163.2	153.6	156.2	144.0	172.7	150.1	143.8	153.3	164.1	148.3	160.7	134.5*	169.0*	169.3	168.8	167.4	199.6	165.1	189.6	169.1	166.3	177.0	205.6	169.1	186.40*	202.90*	185.00	143.00	167.80	178.50	177.00	150.10	168.5
35.	134.30	127.40	136.30	161.20	138.00	166.20	179.20*	144.70	140.2	158.0	174.4*	169.1	148.9	162.7	196.1	164.0	167.2	158.7	158.4	153.6	179.3	155.4	146.9	156.5	167.4	151.5	166.0	139.9*	174.7*	174.0	172.5	172.05	205.1	167.4	193.2	174.7	171.1	182.5	209.9	174.0	188.50*	189.90*	195.00	161.70	175.00	177.80	183.40	154.50	171.5
36.	140.00	133.00	139.80	167.40	143.80	168.70	178.30*	149.70	148.3	161.0	181.3*	174.7	154.1	186.0	201.6	167.1	171.8	162.1	162.4	163.6	180.1	162.0	152.3	159.1	172.6	158.2	168.0	140.2*	178.3*	177.5	179.0	170.2	209.1	174.2	198.8	176.0	176.8	186.7	213.3	178.7	175.30*	197.50*	198.00	164.80	178.70	184.10	184.30	159.00	175.7
37.	142.30	132.00	145.60	171.00	146.80	174.70	187.20*	156.70	150.0	168.0	182.3*	174.2	156.6	188.4	205.0	171.8	172.8	162.1	168.4	162.7	188.6	165.6	154.3	163.8	177.8	160.2	170.9	143.8*	185.1*	183.3	183.8	180.5	209.9	178.3	202.2	183.4	181.9	192.5	216.7	181.8	198.10*	214.20*	190.90	168.20	181.40	186.90	190.00	160.60	177.0
38.	147.70	140.20	152.90	174.50	151.60	177.00	189.00*	157.60	153.9	170.6	188.6*	180.4	160.5	192.7	207.3	175.4	183.9	167.9	168.7	170.0	189.3	169.1	160.2	168.4	177.8	163.6	175.6	143.2*	189.3*	182.9	184.4	185.0	217.1	180.4	203.6	189.6	185.3	196.7	221.5	185.4	205.50*	221.80*	207.20	175.20	190.10	192.70	194.00	165.20	181.9
39.	135.70	139.30	151.50	176.20	157.70	177.90	194.00*	159.20	157.4	173.4	192.4*	188.2	165.8	191.2	211.5	179.6	183.6	170.2	173.8	175.5	192.3	172.1	160.9	175.3	180.7	169.6	178.4	143.5*	192.5*	187.3	191.3	188.4	217.6	185.4	207.1	188.5	192.2	203.4	223.8	190.1	209.70*	228.40*	210.70	179.40	189.10	194.20	199.10	168.00	186.9
40.	153.20	143.80	153.60	181.10	160.70	184.10	197.70*	161.40	162.3	177.4	198.6*	194.2	164.6	198.8	214.6	179.7	189.8	171.7	178.1	177.7	198.2	177.2	169.2	177.2	188.1	170.9	180.3	147.4*	197.9*	190.1	194.1	191.7	225.4	190.4	210.9	195.0	194.5	202.1	227.2	192.0	213.60*	233.80*	216.30	180.70	193.90	197.10	199.80	173.90	187.2
41.	154.00	149.30	162.10	184.10	161.90	191.90	204.90*	168.40	163.9	180.8	201.6*	197.0	169.6	203.9	216.7	182.1	189.8	178.5	180.0	184.9	200.6	183.0	170.4	180.0	187.5	175.7	186.7	141.5*	196.6*	193.6	197.9	195.8	229.3	193.5	214.6	198.0	199.8	204.3	233.3	195.6	221.30*	234.40*	218.10	185.70	200.80	201.60	205.80	175.90	190.0
42.	159.40	147.40	162.30	186.60	166.60	194.00	210.30*	171.70	160.9	185.3	200.8*	199.0	173.8	210.0	221.0	188.7	196.4	179.9	183.9	183.6	205.1	184.6	167.5	182.4	188.4	178.1	191.2	150.2*	206.5*	197.8	202.9	197.8	231.5	196.6	218.0	203.1	204.8	212.9	237.7	196.9	225.70*	241.40*	220.00	187.20	203.90	203.00	208.10	180.70	192.5
43.	162.10	150.00	167.80	188.60	171.60	197.20	207.60*	178.40	164.9	188.5	207.8*	199.6	182.7	214.0	228.1	190.9	201.6	184.3	182.5	187.4	213.8	191.0	170.9	188.2	193.5	182.7	195.7	149.8*	208.2*	198.9	203.9	202.1	229.9	200.6	222.9	206.0	208.3	215.9	241.5	201.0	227.70*	245.10*	223.10	191.20	209.30	206.30	212.30	184.60	198.2
44.	164.50	150.90	166.60	195.10	167.20	199.90	216.90*	183.00	168.9	192.7	208.8*	203.4	183.6	218.0	232.4	193.9	202.7	183.2	189.7	190.3	210.8	194.4	175.8	189.1	192.7	184.1	197.2	154.7*	210.5*	202.5	206.2	206.0	234.6	204.7	225.8	208.1	213.5	219.7	246.2	202.8	231.70*	246.90*	228.70	194.80	209.10	207.90	216.50	185.80	199.6
45.	169.80	158.10	171.40	199.10	178.00	200.60	217.40*	184.40	171.5	197.3	213.8*	207.5	185.6	207.0	234.1	198.5	205.5	189.3	192.1	190.9	214.3	196.4	176.1	191.5	196.4	186.2	201.6	156.4*	214.4*	207.5	211.0	207.7	240.2	208.3	228.9	210.1	215.7	222.8	251.6	208.3	232.60*	249.60*	230.10	197.10	212.80	208.10	219.10	193.60	199.5
46.	169.20	158.10	175.10	203.10	183.90	207.80	220.80*	189.60	170.7	196.8	218.8*	210.7	193.0	225.4	237.9	198.9	212.5	189.8	195.1	197.5	220.2	201.3	180.4	194.8	199.3	189.9	204.9	159.7*	218.6*	210.7	215.3	211.5	244.2	210.4	231.3	213.8	217.7	229.2	249.9	211.8	237.00*	253.80*	233.70	199.10	219.80	211.70	227.40	194.80	205.1
47.	174.50	160.00	178.10	208.70	185.90	213.30	227.90*	190.90	177.8	200.7	223.0*	216.1	193.1	227.2	240.6	202.2	215.4	194.4	200.2	198.7	232.0	202.1	183.9	196.8	202.7	192.6	208.5	162.1*	222.1*	213.8	217.0	214.2	250.8	214.7	237.9	215.9	220.6	232.1	253.1	215.0	242.50*	260.50*	235.70	204.50	220.10	213.20	227.00	197.10	207.0
48.	171.40	162.00	183.80	212.50	188.70	209.70	231.30*	199.60	181.8	204.0	226.1*	219.2	195.8	235.3	245.3	209.6	221.6	197.1	230.3	201.4	228.0	207.6	194.3	200.7	208.3	195.8	212.7	161.8*	224.7*	214.6	223.6	217.5	254.7	220.7	240.1	217.2	228.2	236.9	262.0	217.3	245.50*	265.20*	237.70	202.70	226.10	220.80	229.60	202.00	206.1
49.	179.50	154.90	185.70	209.40	192.60	216.70	240.50*	196.90	182.6	207.9	226.8*	226.1	201.9	240.2	252.7	212.6	223.0	199.0	205.7	209.3	234.0	211.5	192.9	203.7	205.5	197.4	216.3	164.2*	226.8*	219.5	227.0	221.4	256.6	219.4	241.8	223.4	231.6	236.6	261.3	217.2	250.00*	267.50*	245.90	207.60	227.20	223.00	231.70	206.20	209.2
50.	174.20	171.90	189.50	217.90	201.50	217.50	240.50*	207.90	185.5	207.7	233.6*	234.0	204.7	241.1	250.5	209.5	227.7	202.5	206.3	216.5	236.4	215.9	190.4	205.1	209.1	201.8	218.8	166.1*	229.8*	221.5	225.5	224.7	261.4	221.0	244.7	226.8	235.1	239.8	265.3	222.3	252.50*	274.20*	247.90	213.20	230.40	227.30	234.30	209.30	213.1
51.	173.70	174.00	190.90	222.40	204.80	221.80	242.60*	205.20	189.5	215.5	234.7*	229.5	212.0	243.8	256.4	215.7	225.5	207.9	210.8	217.7	237.4	221.4	198.5	209.7	210.2	203.2	222.0	169.0*	234.1*	225.7	227.7	228.2	261.6	225.6	247.5	228.9	236.3	244.0	269.2	223.2	258.50*	279.20*	250.90	211.30	234.20	226.20	238.30	213.10	214.1
52.	186.20	174.20	196.70	223.00	206.90	224.30	245.00*	213.40	189.1	214.5	238.5*	236.5	207.5	246.3	260.4	222.1	226.3	211.6	213.2	211.9	240.1	225.8	195.4	210.1	220.0	206.1	220.7	168.3*	233.1*	230.8	230.3	231.3	265.2	226.1	249.5	230.3	241.0	248.0	274.2	228.6	262.30*	281.30*	255.50	212.70	238.50	227.60	241.00	213.40	214.2
53.	188.30	176.30	197.80	227.40	205.20	228.60	249.40*	211.40	195.5	216.2	239.1*	239.6	212.5	234.4	265.0	224.1	231.7	212.9	219.4	220.3	243.5	226.2	199.8	213.1	216.9	209.7	228.2	159.8*	227.4*	230.7	236.1	233.0	266.4	231.1	253.0	231.6	244.2	249.7	278.2	228.0	261.30*	282.80*	256.00	217.10	238.00	229.80	244.00	216.40	217.3
54.	187.20	179.70	198.60	224.40	209.70	235.60	257.50*	218.70	200.0	219.1	243.6*	241.3	217.5	242.7	264.2	222.5	234.3	214.3	220.2	220.9	251.0	231.7	205.6	218.4	217.4	214.8	230.7	174.3*	236.8*	233.5	234.8	234.4	271.7	230.7	257.3	236.0	246.9	254.0	282.7	231.3	265.70*	287.90*	259.00	219.10	245.30	234.80	244.50	219.80	218.4
55.	189.40	183.40	201.10	227.80	214.00	232.80	259.50*	214.60	195.5	219.3	246.4*	245.4	219.0	253.3	265.3	223.6	235.5	216.0	221.0	225.5	253.8	234.5	207.7	215.1	222.3	210.4	230.2	176.8*	241.9*	234.4	240.4	236.2	274.6	234.7	259.4	237.6	251.4	254.5	283.0	236.0	269.60*	288.80*	261.40	224.40	247.70	236.90	251.30	221.70	224.5
56.	192.10	185.10	206.60	232.20	217.90	237.00	267.40*	222.70	202.8	222.9	250.2*	247.4	224.6	243.6	267.2	227.7	239.1	217.3	224.7	229.1	254.0	216.4	209.0	217.5	222.8	218.8	234.9	177.2*	241.9*	240.4	244.7	236.0	276.2	238.2	262.8	238.1	253.9	260.6	286.6	237.2	272.30*	291.30*	266.10	225.90	250.50	239.30	253.70	225.20	225.3
57.	194.30	187.90	207.70	232.70	220.80	240.90	270.40*	224.00	203.5	225.6	253.3*	250.7	220.4	257.3	270.8	230.1	244.9	219.7	228.1	230.3	257.3	235.3	212.5	221.6	228.4	218.7	238.6	174.9*	244.3*	240.8	241.4	237.8	280.2	238.2	261.5	242.8	256.9	259.5	290.7	237.3	273.70*	296.30*	266.30	227.00	253.70	245.90	251.70	230.30	222.9
58.	191.70	192.00	209.40	240.60	224.50	241.00	274.60*	224.10	202.8	226.3	253.4*	255.4	225.0	263.0	274.0	227.6	244.0	218.8	231.1	235.7	259.8	242.9	214.8	222.2	229.0	223.3	238.7	176.1*	243.0*	241.9	251.1	239.8	281.9	240.3	261.9	244.2	258.5	262.9	288.1	240.4	278.10*	295.50*	268.80	229.60	255.10	242.90	257.80	230.70	227.2
59.	196.50	188.50	211.70	239.60	225.00	250.60	275.50*	226.50	206.8	228.2	256.5*	252.8	224.1	258.0	277.9	227.7	248.3	224.1	232.4	236.0	265.2	244.6	218.8	224.0	230.7	223.0	242.7	175.9*	250.2*	244.5	248.8	242.7	286.9	243.9	268.4	245.5	262.9	266.1	292.3	242.5	278.00*	301.70*	273.50	229.70	257.80	245.80	260.40	236.90	227.6
60.	202.60	208.00	215.10	246.90	227.10	245.40	283.70*	227.40	211.7	233.3	261.0*	258.1	225.8	269.9	272.2	236.2	253.9	224.9	232.0	239.0	265.6	248.4	217.7	227.6	235.2	228.2	245.1	182.7*	255.7*	248.2	253.1	242.1	286.5	244.7	271.0	245.0	263.1	267.2	296.7	242.9	280.20*	298.40*	271.30	234.50	259.30	248.20	261.70	238.40	224.9
61.	186.80	209.10	217.20	250.30	232.50	250.70	280.40*	237.40	215.0	231.0	262.4*	258.4	228.9	267.7	279.3	227.3	255.1	221.7	238.6	243.4	266.8	249.6	217.3	226.8	233.9	231.4	247.8	181.0*	259.5*	248.8	254.6	243.1	291.9	247.0	275.0	247.9	268.0	270.0	299.9	245.5	285.20*	305.50*	277.00	233.00	254.70	252.60	262.50	238.60	229.9
62.	198.40	213.70	220.20	256.20	233.30	254.50	281.30*	240.40	210.6	232.7	263.8*	263.4	232.4	262.1	281.3	234.6	253.6	224.9	238.5	250.9	271.6	253.3	224.4	230.5	236.8	231.3	247.8	184.2*	260.5*	251.0	259.0	248.2	290.4	251.3	273.7	250.5	271.6	272.1	305.4	247.9	287.90*	308.40*	275.60	239.10	260.70	251.50	267.50	244.90	228.5
63.	208.40	221.20	221.40	256.60	235.30	255.20	287.60*	241.90	217.0	228.3	269.8*	265.8	234.2	276.1	283.0	239.7	259.8	231.3	237.2	249.3	272.6	256.7	229.4	234.2	243.0	231.4	250.0	181.1*	263.6*	253.7	261.3	250.0	296.0	251.7	278.5	252.2	273.7	275.5	303.7	250.2	292.10*	310.70*	278.00	240.20	264.90	254.60	269.70	246.20	227.4
64.	207.90	223.90	224.90	260.50	242.20	258.40	290.20*	238.90	217.4	236.1	270.8*	266.6	242.0	274.4	286.3	241.0	265.3	232.4	241.1	254.3	275.6	258.9	225.6	230.5	245.5	234.1	255.7	184.5*	266.7*	256.7	261.0	249.3	297.7	254.8	282.7	254.3	275.3	279.7	302.9	252.4	291.30*	312.90*	286.20	244.80	265.90	259.20	269.30	246.20	232.1
65.	206.20	229.70	226.70	259.30	240.20	258.40	296.50*	246.80	217.7	238.2	272.8*	266.0	238.6	277.4	285.3	244.4	260.0	235.5	245.6	256.1	275.0	261.3	232.9	235.3	242.8	236.4	254.6	187.7*	267.6*	256.3	262.4	251.6	300.0	253.0	279.8	253.9	278.0	281.0	306.7	251.1	294.20*	313.40*	291.20	248.70	269.20	257.30	272.10	246.70	233.8
66.	210.20	234.00	230.70	266.80	246.20	260.50	293.80*	252.30	222.1	239.7	278.3*	268.2	238.3	279.6	290.8	252.0	268.7	238.9	243.4	256.6	277.5	262.5	232.6	236.7	245.8	240.7	256.7	187.7*	270.4*	258.8	265.0	253.8	302.7	256.8	285.8	259.5	279.2	281.2	305.7	241.3	298.60*	318.60*	292.90	247.40	271.50	259.40	270.10	251.70	232.4
67.	212.30	233.20	230.60	268.30	244.20	268.30	299.60*	256.90	223.3	241.8	278.8*	272.8	244.5	281.9	291.8	253.9	270.8	240.5	246.7	256.4	278.1	267.2	235.8	239.1	246.3	240.8	259.7	179.8*	274.6*	260.6	266.8	255.1	304.7	257.5	287.8	262.3	284.3	284.6	311.4	255.3	301.20*	322.70*	296.20	250.50	273.10	264.60	270.90	253.60	236.6
68.	212.10	234.60	233.80	269.30	246.30	267.70	298.60*	256.00	223.4	231.5	285.2*	273.3	246.0	282.4	294.0	249.8	271.3	242.7	249.0	260.0	283.0	271.3	240.0	242.1	249.2	241.8	262.1	188.6*	275.8*	259.5	267.3	257.2	311.2	257.2	289.0	259.1	283.4	288.2	312.3	254.0	301.60*	326.00*	297.70	256.20	274.20	263.90	276.50	254.00	242.5
69.	218.70	244.70	237.40	274.50	249.80	270.10	303.80*	257.40	232.4	218.7	286.2*	282.3	247.3	285.4	297.1	250.7	276.3	237.4	255.6	262.4	282.6	273.2	244.2	246.7	253.9	240.6	264.2	192.1*	275.3*	262.6	273.5	258.1	308.3	261.5	291.1	259.3	288.6	286.7	318.4	257.7	307.30*	327.90*	299.40	256.90	276.20	266.30	278.20	258.10	243.6
70.	218.30	250.00	234.70	275.90	245.50	274.30	305.20*	257.00	224.4	242.2	292.3*	277.6	249.1	285.5	300.5	259.3	276.0	240.8	254.2	271.2	288.2	270.5	236.0	247.8	252.5	245.2	267.0	195.0*	280.5*	264.0	272.4	261.6	309.5	262.3	290.4	264.1	290.2	292.2	317.6	262.2	307.40*	325.90*	299.00	259.10	280.40	270.20	277.10	259.00	244.2
71.	220.20	249.40	242.80	276.10	252.40	273.60	314.10*	257.10	231.7	246.9	292.7*	277.8	249.8	287.8	299.9	255.4	277.0	244.0	259.1	272.4	289.8	278.6	242.8	245.8	261.6	249.4	267.7	185.0*	283.2*	268.2	277.6	264.0	314.1	266.5	294.4	265.5	295.8	294.1	317.9	262.8	314.20*	331.50*	301.00	260.10	281.20	272.50	281.10	260.50	241.5
72.	223.30	241.30	238.10	279.20	253.80	273.70	309.00*	267.60	227.3	246.8	291.0*	279.3	249.4	290.6	302.6	265.0	277.4	244.0	261.0	268.4	293.7	278.4	246.4	245.7	262.5	254.7	266.9	193.4*	284.9*	269.3	278.7	262.9	314.1	264.1	297.7	266.8	295.2	294.4	319.9	262.6	314.60*	333.60*	300.30	262.60	283.10	272.20	281.40	263.90	246.5
73.	225.30	257.20	242.90	281.40	254.40	277.20	313.00*	275.20	230.4	243.9	296.9*	287.8	249.6	291.9	307.2	264.9	278.2	251.2	264.9	270.2	287.2	283.2	248.0	254.0	263.6	253.5	270.8	194.9*	285.8*	269.7	279.5	268.2	320.8	266.1	299.1	270.4	297.2	296.2	323.5	262.6	314.80*	339.50*	305.30	263.50	285.10	273.30	284.50	262.80	249.4
74.	227.50	259.70	236.80	283.10	257.00	280.50	312.10*	268.00	228.2	250.1	301.0*	289.2	253.1	291.3	308.2	271.0	281.7	249.0	263.1	272.1	293.5	283.6	251.6	253.7	264.0	257.1	273.6	196.7*	287.1*	270.7	280.3	266.7	320.5	268.4	301.8	268.7	302.1	300.6	323.0	264.4	320.50*	341.40*	306.00	267.70	288.50	275.10	286.50	269.40	251.4
75.	225.00	260.90	246.20	281.90	257.90	280.50	318.50*	277.20	228.5	250.2	305.2*	284.5	253.8	295.0	315.1	269.9	282.8	250.2	266.3	272.6	295.2	286.9	256.2	253.4	266.9	258.2	273.2	200.9*	293.1*	275.1	280.2	268.5	322.3	266.4	299.9	272.4	303.2	299.7	326.2	266.4	319.10*	340.00*	306.40	268.20	287.50	279.20	288.30	275.00	252.0
76.	231.50	265.30	247.90	289.50	260.70	280.30	323.00*	274.50	231.1	241.0	307.2*	288.0	260.0	296.1	313.6	272.9	283.7	252.9	268.1	281.7	294.6	289.1	255.1	255.1	267.9	262.5	273.0	203.1*	294.6*	274.1	282.7	270.0	326.8	271.7	300.9	274.5	306.1	301.6	329.2	267.2	323.80*	343.00*	304.20	272.20	288.10	279.70	289.30	272.90	249.4
77.	231.50	266.30	246.90	292.80	268.50	281.40	325.40*	281.00	231.1	251.3	308.7*	288.9	260.7	294.1	316.2	278.1	285.4	254.0	269.8	279.8	301.6	291.2	254.1	257.1	270.3	262.8	278.1	205.5*	293.2*	275.0	282.5	273.1	325.8	270.4	305.9	275.1	307.2	303.6	332.1	266.5	326.00*	347.30*	309.20	271.40	298.10	277.10	289.60	274.10	253.4
78.	229.20	268.30	248.90	294.10	265.10	290.70	333.10*	280.70	235.2	253.1	312.5*	293.8	265.0	296.7	317.1	269.9	286.1	252.7	273.0	288.2	299.7	290.2	258.5	257.3	272.7	267.6	281.2	205.5*	301.5*	279.9	283.8	277.7	328.8	274.4	308.0	277.3	310.8	305.6	333.4	270.7	326.50*	348.20*	309.50	276.00	296.20	283.20	289.90	274.30	249.5
79.	230.20	273.70	251.30	298.10	263.20	286.90	333.10*	276.30	241.2	258.7	305.3*	292.8	265.4	300.8	317.9	275.0	289.0	235.6	278.1	288.7	304.2	294.7	256.7	264.0	273.2	269.1	279.9	207.3*	300.5*	280.9	286.8	275.8	330.8	276.2	309.3	277.3	308.6	304.7	331.8	274.1	326.80*	349.30*	312.80	274.20	299.80	281.20	294.70	277.00	253.5
80.	234.20	277.00	251.30	297.00	260.60	294.00	330.30*	285.90	238.2	245.7	317.3*	297.0	268.5	298.8	322.2	279.5	290.5	259.7	276.8	281.4	308.5	293.5	257.3	267.9	276.0	270.7	282.2	213.0*	303.5*	280.1	286.2	276.7	331.3	277.7	310.6	282.8	312.8	306.5	332.9	270.3	330.70*	353.60*	317.20	274.80	302.20	283.30	294.50	279.30	254.4
81.	236.70	280.20	256.80	301.10	267.10	289.60	333.30*	278.90	246.0	257.1	318.5*	293.5	264.4	298.2	324.1	280.7	291.9	251.7	278.2	284.4	308.6	296.2	260.0	266.9	275.3	273.3	281.7	211.9*	302.0*	281.1	287.9	278.1	329.8	279.2	313.6	284.7	316.5	311.2	330.6	270.7	330.50*	356.20*	312.90	275.50	300.10	287.50	292.40	282.10	253.8
82.	234.60	276.40	253.80	302.00	262.80	288.90	337.70*	287.60	241.9	254.3	326.0*	299.0	268.4	297.8	320.0	287.8	299.2	258.1	279.1	293.6	309.7	294.8	262.9	267.4	278.3	275.5	279.5	214.0*	302.6*	282.2	285.3	280.3	334.0	278.9	310.6	287.1	319.8	311.5	334.4	274.6	331.30*	351.20*	320.20	275.70	305.10	287.10	298.30	282.00	253.7
83.	240.50	282.10	255.50	303.20	269.40	294.00	338.00*	291.30	247.1	264.1	323.9*	304.4	267.5	306.9	324.5	284.2	297.1	257.5	280.2	296.0	313.1	298.6	264.6	272.3	280.6	275.1	282.6	213.7*	307.7*	284.0	291.1	281.5	336.6	283.9	315.8	289.0	321.3	314.3	339.0	277.2	336.50*	354.40*	319.30	279.40	307.10	289.70	301.20	285.10	252.6
84.	238.20	283.20	258.90	307.00	275.90	297.20	346.40*	282.10	249.2	264.6	325.7*	303.0	271.4	304.5	325.1	285.6	301.5	259.8	280.0	297.3	313.5	302.2	261.6	273.1	279.0	280.7	282.9	212.8*	308.9*	286.6	294.7	282.3	336.5	288.0	315.4	289.8	325.9	318.0	339.2	279.2	335.90*	358.50*	317.80	278.70	309.60	289.70	304.20	289.10	254.7
85.	242.10	288.70	263.50	308.70	275.80	298.60	354.80*	294.10	250.1	267.1	328.0*	302.9	274.1	311.7	327.0	284.5	303.9	262.7	287.7	300.3	316.2	302.3	265.8	274.3	286.0	282.7	286.0	210.9*	308.6*	288.9	296.4	283.8	341.2	286.4	315.1	293.4	331.3	317.8	339.1	278.1	339.50*	358.90*	322.80	282.00	310.50	292.90	304.10	289.10	254.7
86.	247.90	288.40	263.80	311.00	277.60	296.40	353.90*	287.90	253.5	264.4	335.6*	299.1	277.8	313.3	325.6	285.6	300.1	264.4	287.7	306.6	316.4	305.2	268.3	277.1	284.5	283.1	285.7	211.0*	311.9*	288.5	297.7	285.3	343.0	286.2	317.6	290.9	331.3	319.2	342.6	280.2	342.30*	361.10*	321.60	283.60	309.80	293.80	307.90	290.70	257.7
87.	249.20	293.70	266.30	313.70	278.30	303.90	354.10*	293.50	253.5	267.5	335.0*	301.7	275.3	315.5	331.6	291.6	299.9	265.3	287.5	305.0	323.2	305.4	270.6	276.4	286.7	284.6	285.8	211.4*	315.2*	288.7	300.4	284.1	345.0	290.2	317.3	288.1	335.6	318.8	345.6	281.6	346.40*	361.20*	322.00	286.40	311.90	300.20	308.80	294.40	255.6
88.	241.20	287.30	264.90	312.00	281.30	305.60	359.00*	295.70	249.1	264.5	335.1*	306.7	279.5	317.1	326.7	287.5	298.9	266.8	287.2	310.4	323.6	310.7	267.3	276.0	284.2	283.7	285.9	211.6*	314.8*	290.0	299.7	284.7	343.2	288.4	318.6	294.6	338.5	322.0	347.4	280.2	343.80*	358.40*	326.30	288.20	313.80	294.20	307.30	292.10	257.0
89.	247.70	296.60	266.20	315.70	287.30	307.10	356.70*	293.60	253.0	268.0	335.9*	309.1	290.3	322.8	328.7	296.1	303.9	264.2	290.1	303.4	318.5	305.8	272.4	276.9	285.8	287.6	288.3	210.5*	317.3*	292.2	302.1	287.4	349.4	291.1	320.0	298.5	338.3	323.4	352.9	281.2	346.50*	363.70*	328.30	287.10	314.90	301.00	306.50	296.80	259.8
90.	247.10	294.80	266.50	313.80	284.90	304.00	357.20*	298.10	254.9	268.8	341.2*	312.8	283.7	321.6	327.8	298.9	299.9	268.4	296.3	309.6	323.4	310.9	272.7	275.2	292.0	291.3	288.1	211.3*	317.4*	295.1	303.6	291.3	348.3	294.1	323.5	298.0	342.3	321.3	345.9	286.8	348.90*	366.20*	325.90	280.20	314.10	303.60	307.60	295.90	260.5
91.	250.80	295.90	268.60	320.30	288.10	309.60	358.70*	304.30	257.6	271.7	343.8*	308.1	283.7	325.6	332.1	298.4	309.7	269.2	297.8	315.8	328.3	311.8	274.1	277.6	293.0	293.0	288.3	211.7*	320.7*	297.5	304.4	292.0	347.7	290.7	323.0	298.2	341.7	327.5	347.8	285.3	348.80*	364.70*	327.30	291.20	316.80	302.20	307.60	295.90	261.3
92.	253.30	294.40	269.40	321.50	287.80	314.60	359.10*	306.30	260.4	261.2	343.2*	317.5	284.0	336.0	336.2	300.3	306.1	267.5	299.6	320.7	329.0	314.2	273.1	281.9	294.4	296.0	291.9	215.0*	325.5*	297.0	306.8	294.0	351.5	297.8	321.6	304.7	346.3	325.6	349.8	285.6	352.50*	365.40*	331.20	293.60	320.70	304.20	309.10	299.40	264.0
93.	256.00	295.40	267.20	327.30	292.10	310.20	367.60*	300.80	256.9	272.0	345.1*	317.0	285.3	335.4	337.5	305.2	306.6	269.9	296.0	319.7	332.9	314.7	279.8	280.0	291.5	296.4	292.6	211.8*	324.8*	295.4	310.9	293.8	351.4	296.7	327.6	307.7	347.3	327.0	353.6	287.8	355.60*	366.10*	332.70	294.90	320.90	305.80	315.20	297.10	265.0
94.	258.20	301.20	274.30	323.80	292.50	311.10	368.90*	311.80	261.4	273.4	346.5*	317.7	286.8	332.9	340.8	300.5	305.1	272.9	300.4	283.7	331.0	319.6	279.5	283.6	296.2	300.6	294.2	211.4*	326.9*	298.6	308.2	298.3	352.0	297.6	327.0	306.4	352.2	327.2	353.6	288.2	355.90*	369.40*	333.50	295.80	322.00	309.50	313.30	299.90	265.2
95.	257.60	300.90	272.60	320.00	296.20	319.10	367.30*	307.20	257.2	273.4	350.7*	318.4	284.7	333.7	336.1	306.7	312.9	277.2	298.2	310.0	334.3	321.2	281.4	283.7	293.5	303.9	297.1	212.5*	330.2*	297.7	311.3	296.7	352.8	302.1	329.0	307.2	351.3	330.3	354.1	289.8	352.60*	372.40*	334.00	297.00	321.40	308.90	313.00	301.00	271.5
96.	260.30	303.10	274.00	322.50	298.40	314.70	373.00*	305.80	267.2	279.2	353.5*	320.2	287.7	336.1	337.5	301.7	307.7	273.2	301.5	309.8	336.7	318.3	279.4	281.2	300.2	303.0	298.9	216.1*	327.6*	298.3	310.9	297.9	351.6	301.1	329.1	306.5	354.4	330.1	356.1	292.8	358.10*	377.50*	334.00	299.10	314.80	308.80	317.10	299.30	270.2
97.	259.10	309.10	274.20	321.90	295.60	319.70	367.10*	318.20	266.9	279.8	355.1*	324.3	293.6	329.9	340.8	313.4	308.7	277.8	304.2	313.8	333.3	323.7	289.5	287.2	301.0	304.1	297.7	220.1*	327.6*	299.5	312.9	298.8	352.0	287.7	331.3	312.9	352.9	336.2	356.6	292.3	360.80*	372.40*	339.00	300.10	323.80	309.80	314.80	303.30	270.6
98.	261.20	312.60	278.60	322.50	301.20	320.80	373.10*	318.50	268.8	282.7	356.8*	321.4	295.1	336.7	344.4	298.2	312.2	280.9	303.4	315.5	339.4	326.2	285.0	286.9	300.9	308.5	300.7	222.2*	333.0*	299.7	316.9	301.0	351.3	299.7	332.9	311.7	355.2	336.5	359.8	293.1	362.00*	373.40*	341.60	300.50	326.10	300.30	315.90	302.90	273.7
99.	258.00	313.60	281.60	329.20	302.70	322.20	381.60*	315.90	271.0	279.8	360.3*	327.4	291.0	341.1	344.6	309.9	314.5	276.0	304.7	327.7	337.1	326.7	282.7	287.9	303.5	308.7	305.5	221.3*	335.8*	300.7	317.7	303.5	357.3	305.0	326.6	314.7	358.3	339.4	357.2	296.6	366.10*	374.60*	343.00	300.50	319.80	311.80	317.90	305.20	278.8
100.	259.40	307.00	281.70	329.00	304.90	322.70	379.00*	324.20	269.0	280.9	357.2*	331.7	295.4	337.7	343.5	309.4	313.3	274.2	302.8	322.0	335.8	329.6	281.5	293.5	301.7	304.1	303.5	228.8*	336.6*	302.8	316.6	303.1	360.6	303.9	330.0	317.5	359.3	335.8	362.6	296.3	370.50*	376.50*	341.90	300.60	328.30	312.30	319.60	306.30	273.6
101.	258.60	299.60	281.70	326.90	300.80	319.10	376.90*	318.00	279.4	282.5	361.3*	326.8	295.0	336.1	342.2	311.2	310.5	279.9	304.6	322.7	337.9	329.6	289.0	295.0	303.3	309.5	303.0	229.4*	337.8*	304.9	317.8	305.6	357.2	305.9	329.6	319.1	358.8	336.6	361.7	300.6	371.80*	381.80*	345.40	301.70	329.80	313.30	317.90	307.50	275.7
102.	265.60	317.80	281.60	328.30	306.00	317.40	383.30*	322.90	277.5	286.4	364.6*	328.0	295.0	335.4	325.0	310.1	315.8	281.9	309.7	328.0	339.6	325.5	288.7	294.1	308.3	309.7	304.7	228.2*	337.9*	300.3	322.0	303.0	359.8	306.4	330.7	318.9	362.2	338.4	365.5	299.2	371.60*	381.00*	344.10	305.30	330.30	312.40	319.50	310.70	277.2
103.	265.40	308.80	282.90	331.60	304.00	319.60	389.40*	329.70	273.0	282.2	366.4*	328.0	300.9	342.5	346.5	315.9	321.1	283.6	313.0	331.9	338.6	331.5	286.1	291.2	309.8	309.3	306.2	231.5*	337.5*	302.6	315.6	305.6	362.2	305.5	334.0	319.7	363.5	339.4	367.2	300.1	371.90*	378.60*	342.90	304.00	330.50	309.60	328.00	313.20	279.1
104.	264.70	311.80	284.90	336.30	306.60	314.90	387.10*	324.90	275.0	288.1	366.5*	332.4	299.4	338.1	349.0	312.1	315.3	282.7	311.2	337.5	337.7	331.3	289.5	297.5	309.7	314.1	307.6	231.1*	338.6*	305.8	318.5	306.6	359.8	308.4	336.8	325.5	363.7	339.8	367.5	302.5	373.30*	378.30*	346.20	308.00	331.80	316.10	330.50	314.80	282.1
105.	266.20	321.50	285.80	330.60	307.40	325.20	380.60*	330.40	276.9	285.58	370.8*	327.9	298.7	345.3	352.2	323.8	316.1	283.4	309.3	332.3	307.1	330.6	284.6	299.3	308.7	312.9	307.0	227.8*	340.5*	304.3	320.7	306.7	362.9	308.06	333.7	317.6	363.5	343.4	366.0	305.1	374.00*	383.70*	347.00	309.20	331.10	314.40	324.20	316.60	277.0
106.	265.80	322.00	288.50	336.80	309.30	332.90	388.70*	322.60	279.9	288.0	372.0*	330.4	303.4	344.9	348.3	317.8	321.5	284.5	308.0	341.0	307.7	335.9	289.7	295.6	312.6	313.5	307.1	226.8*	346.5*	305.0	323.0	310.3	365.3	304.1	337.4	321.9	366.4	342.0	367.4	303.9	375.00*	387.00*	347.90	309.40	334.60	318.30	329.60	314.70	283.6
107.	263.90	322.20	290.20	313.50	309.80	327.20	385.40*	324.50	277.6	288.9	369.3*	329.9	301.9	347.1	356.1	321.5	315.5	286.1	311.3	327.6	307.5	336.5	292.8	300.7	310.0	313.3	310.7	224.5*	345.5*	306.5	326.4	310.5	366.9	309.1	336.3	319.2	364.6	343.7	371.7	304.7	377.90*	388.40*	352.30	311.40	336.20	318.00	330.80	317.70	284.1
108.	271.20	326.00	288.20	333.80	305.90	332.80	382.50*	331.80	280.1	293.5	373.3*	331.7	298.9	343.5	356.6	322.3	314.0	291.8	312.2	333.4	309.7	335.1	294.7	296.1	311.5	315.5	309.0	227.7*	347.2*	305.3	323.6	310.1	368.9	303.9	336.6	324.3	366.7	342.1	364.9	305.2	375.50*	387.40*	350.10	312.30	337.30	319.90	326.50	318.30	287.1
109.	269.00	318.80	292.00	335.60	307.60	332.00	385.50*	338.20	282.2	295.0	375.9*	327.1	303.7	345.2	354.5	321.2	318.5	291.6	315.4	340.3	309.3	343.0	292.0	299.9	314.0	315.1	312.9	215.4*	348.6*	309.0	327.3	313.0	369.9	309.1	342.3	319.6	366.5	343.5	372.7	304.2	379.10*	388.80*	352.50	313.20	337.70	325.10	326.40	319.10	289.1
110.	273.20	316.40	289.80	335.30	307.90	331.80	384.30*	339.10	283.4	295.3	379.5*	333.4	310.0	348.4	360.2	322.2	317.8	297.3	317.1	338.5	311.2	340.0	294.1	302.8	315.5	317.0	312.8	222.3*	349.7*	310.7	327.3	311.7	368.1	308.8	340.8	322.1	369.1	346.6	368.5	304.0	383.30*	392.40*	352.20	315.00	339.10	320.50	326.00	322.20	286.0
111.	277.10	329.30	294.60	336.10	302.20	332.10	382.30*	331.40	284.9	293.3	377.3*	338.6	303.6	348.9	360.4	330.2	321.9	292.6	314.2	341.9	314.0	345.6	295.8	302.5	314.2	319.8	313.0	220.6*	347.9*	308.1	327.5	314.4	376.0	309.1	343.0	324.2	369.5	345.4	372.3	305.3	383.30*	392.40*	358.50	315.50	341.20	321.50	327.20	322.90	287.4
112.	272.30	321.10	294.10	338.50	309.60	334.00	392.80*	338.50	287.6	301.3	377.6*	337.6	310.9	354.2	361.8	329.7	321.8	295.4	315.9	347.9	313.1	341.1	295.3	304.3	317.5	318.9	315.9	222.3*	352.5*	309.2	327.7	314.8	375.7	311.7	344.3	324.6	368.2	347.1	377.3	300.5	386.60*	392.80*	357.60	317.60	342.40	323.10	330.60	323.20	288.5
113.	274.50	315.20	293.60	338.90	314.50	334.00	385.20*	342.20	282.6	301.8	378.0*	339.2	308.5	353.3	363.2	327.1	321.2	300.3	325.4	338.3	316.4	346.7	299.1	305.4	316.7	322.2	318.3	223.7*	353.0*	309.1	325.8	317.4	376.1	315.6	346.8	328.9	375.3	349.6	380.6	303.9	386.90*	395.50*	359.00	319.10	343.50	326.30	330.90	324.00	292.3
114.	274.30	322.90	295.20	338.20	308.80	339.60	386.50*	333.60	283.1	297.3	379.7*	341.2	310.7	351.1	368.8	326.3	322.1	299.4	323.1	342.4	317.5	349.3	299.4	304.5	319.7	323.3	315.8	228.9*	356.0*	310.0	329.6	319.4	371.1	314.6	348.1	329.2	372.2	349.8	380.7	307.1	386.50*	394.30*	360.90	322.90	340.30	326.50	329.00	326.90	291.5
115.	277.70	332.30	296.40	342.30	307.20	329.00	391.20*	347.10	289.4	300.5	403.0*	349.2	305.1	358.3	367.9	327.5	319.9	303.2	320.6	343.3	319.6	355.7	297.2	306.5	318.7	325.4	316.3	228.2*	356.0*	313.4	326.9	322.1	378.0	312.8	349.7	321.1	375.1	350.7	384.1	306.2	391.30*	393.30*	361.00	322.70	346.50	326.80	328.20	323.70	292.3
116.	276.70	333.10	297.90	345.70	313.60	344.10	391.80*	340.70	291.0	301.0	382.7*	343.2	311.5	359.0	370.1	331.0	321.8	301.7	321.6	345.9	320.3	353.1	302.2	306.7	320.7	326.1	316.2	224.5*	358.5*	311.4	327.8	319.5	377.8	316.1	349.3	325.1	377.9	352.0	381.1	309.4	392.60*	398.70*	362.40	326.00	344.60	331.30	335.00	325.80	294.8
117.	279.60	333.00	300.50	347.50	309.10	337.20	399.20*	336.60	296.3	304.0	386.0*	339.7	308.0	358.0	365.2	338.0	327.2	303.1	323.5	348.6	322.1	350.9	301.7	308.3	320.2	327.9	318.4	225.5*	357.3*	313.9	332.6	320.8	379.8	310.3	346.3	330.5	375.9	352.6	382.9	311.1	394.30*	403.20*	365.00	323.10	348.00	330.40	330.50	328.70	295.8
118.	274.60	333.30	299.40	346.60	311.20	337.40	394.30*	334.20	293.1	304.6	385.0*	341.45	309.8	359.8	369.4	332.2	325.2	303.9	322.4	350.2	323.1	354.3	301.7	311.1	319.2	328.9	317.4	226.4*	358.9*	313.8	331.6	323.3	380.6	313.2	346.9	327.3	373.8	350.0	383.0	309.0	394.50*	404.50*	366.30	326.10	348.40	327.30	330.30	328.00	297.4
119.	277.10	333.15	299.40	347.05	312.90	343.00	392.80*	344.40	294.7	304.3	385.5*	340.58	314.4	363.0	370.2	341.5	326.2	303.7	323.5	348.1	323.4	352.3	302.2	309.6	321.1	329.2	319.0	230.8*	355.9*	315.0	333.2	323.2	378.2	311.75	351.4	326.9	378.7	351.3	385.0	305.8	394.40*	398.80*	365.30	328.00	348.10	331.70	334.30	328.40	296.6
120.	275.85	333.225	299.95	346.825	314.90	344.00	395.80*	340.30	293.9	304.45	385.25*	341.01	318.6	369.2	370.1	332.8	325.7	303.8	325.2	353.0	358.8	352.3	301.3	313.2	324.9	330.7	320.0	232.8*	360.6*	315.5	332.9	324.9	379.4	312.475	352.0	333.6	378.6	352.4	384.8	309.1	394.45*	401.65*	365.80	327.05	348.25	329.60	336.50	327.70	297.0
[truncated: 39 more columns]
