# Supplementary material for: Stevia rebaudiana Bertoni, an American plant used as sweetener: Study of its effects on body mass control and glycemia reduction in Wistar male and female rats
Source: PLoS One. 2024 Feb 27;19(2):e0298251. doi: 10.1371/journal.pone.0298251 (PMC10898749; doi:10.1371/journal.pone.0298251)
Supplement: S1 Raw data — (ZIP) [file pone.0298251.s001.zip › Raw data/Raw data stevia hormonas.xlsx]

## Sheet: Masa
Edulcorante	Sexo	ID	Incremento acumulado (g)
Sacarosa	Macho	1	275.85
Sacarosa	Macho	4	333.225
Sacarosa	Macho	10	299.95
Sacarosa	Macho	48	346.825
Sacarosa	Macho	50	314.9
Sacarosa	Macho	54	344
Sacarosa	Macho	101
Sacarosa	Macho	154	340.3
Sacarosa	Hembra	29	160.925
Sacarosa	Hembra	67	192.7
Sacarosa	Hembra	72	186.2
Sacarosa	Hembra	74	194.2
Sacarosa	Hembra	119	164.2
Sacarosa	Hembra	131
Sacarosa	Hembra	161	186.8
Sacarosa	Hembra	176	179.5
Fructosa	Macho	6	325.7
Fructosa	Macho	23	303.8
Fructosa	Macho	104	325.2
Fructosa	Macho	107	353
Fructosa	Macho	109	358.8
Fructosa	Macho	145	352.3
Fructosa	Macho	149	301.3
Fructosa	Macho	152	313.2
Fructosa	Hembra	26	164.475
Fructosa	Hembra	31	183.975
Fructosa	Hembra	116	150.2
Fructosa	Hembra	120	189.1
Fructosa	Hembra	159	158.3
Fructosa	Hembra	162	161.2
Fructosa	Hembra	166	184.1
Fructosa	Hembra	173	190.4
Glucosa	Macho	5	293.9
Glucosa	Macho	8	304.45
Glucosa	Macho	11	*
Glucosa	Macho	45	341.012
Glucosa	Macho	91	318.6
Glucosa	Macho	98	369.2
Glucosa	Macho	133	370.1
Glucosa	Macho	135	332.8
Glucosa	Hembra	27	152.575
Glucosa	Hembra	30	166.025
Glucosa	Hembra	34	152.45
Glucosa	Hembra	76	*
Glucosa	Hembra	86	186.4
Glucosa	Hembra	114	162.8
Glucosa	Hembra	126	159.3
Glucosa	Hembra	127	165.2
Acesulfame K	Macho	13	379.4
Acesulfame K	Macho	47	312.475
Acesulfame K	Macho	49	352
Acesulfame K	Macho	55	333.6
Acesulfame K	Macho	59	378.6
Acesulfame K	Macho	63	352.4
Acesulfame K	Macho	144	384.8
Acesulfame K	Macho	146	309.1
Acesulfame K	Hembra	32	176.2
Acesulfame K	Hembra	39
Acesulfame K	Hembra	40	164.85
Acesulfame K	Hembra	75	179.4
Acesulfame K	Hembra	77	169.7
Acesulfame K	Hembra	117	170.7
Acesulfame K	Hembra	167	165.6
Acesulfame K	Hembra	169	167.7
Aspartame	Macho	99	324.9
Aspartame	Macho	108	330.7
Aspartame	Macho	110	320
Aspartame	Macho	137
Aspartame	Macho	138
Aspartame	Macho	140	315.5
Aspartame	Macho	147	332.9
Aspartame	Macho	151	324.9
Aspartame	Hembra	78	169.1
Aspartame	Hembra	82	184.3
Aspartame	Hembra	87	186.2
Aspartame	Hembra	113	194.9
Aspartame	Hembra	121	177.3
Aspartame	Hembra	164	153.4
Aspartame	Hembra	170	148.6
Aspartame	Hembra	174	148.3
Mezcla	Macho	12
Mezcla	Macho	15
Mezcla	Macho	17	365.8
Mezcla	Macho	20	327.05
Mezcla	Macho	24	348.25
Mezcla	Macho	52	329.6
Mezcla	Macho	103	336.5
Mezcla	Macho	139	327.7
Mezcla	Hembra	68	175.65
Mezcla	Hembra	70	162.275
Mezcla	Hembra	79	182.9
Mezcla	Hembra	83	200.9
Mezcla	Hembra	112	160.3
Mezcla	Hembra	115	142.7
Mezcla	Hembra	118	138.8
Mezcla	Hembra	163	164
Sacarina	Macho	2	297
Sacarina	Macho	7	334.5
Sacarina	Macho	14
Sacarina	Macho	60	372.1
Sacarina	Macho	89	322.4
Sacarina	Macho	92	375.5
Sacarina	Macho	134	366.2
Sacarina	Macho	148	335.8
Sacarina	Hembra	33	179.725
Sacarina	Hembra	36
Sacarina	Hembra	41	188.7
Sacarina	Hembra	64	163.25
Sacarina	Hembra	69	183.3
Sacarina	Hembra	130	143
Sacarina	Hembra	158	158.3
Sacarina	Hembra	172	153.5
Sucralosa	Macho	9	317.25
Sucralosa	Macho	46	313.5
Sucralosa	Macho	51	399.5
Sucralosa	Macho	53	391.3
Sucralosa	Macho	106	352.4
Sucralosa	Macho	136	366.3
Sucralosa	Macho	141	385.7
Sucralosa	Macho	150	334.8
Sucralosa	Hembra	42	170.85
Sucralosa	Hembra	43	155.25
Sucralosa	Hembra	44
Sucralosa	Hembra	111	145.3
Sucralosa	Hembra	132	148.2
Sucralosa	Hembra	156	165.5
Sucralosa	Hembra	160	160
Sucralosa	Hembra	168	180.9
Stevia	Macho	18	349.35
Stevia	Macho	19	*
Stevia	Macho	25	326.4
Stevia	Macho	56	400.7
Stevia	Macho	62	399.4
Stevia	Macho	90	336.6
Stevia	Macho	95	348.8
Stevia	Macho	97	341.4
Stevia	Hembra	37	*
Stevia	Hembra	73	170.8
Stevia	Hembra	80	179.3
Stevia	Hembra	122	142.1
Stevia	Hembra	125	159.4
Stevia	Hembra	155	165.1
Stevia	Hembra	171	170
Stevia	Hembra	175	166.6
Control	Macho	3	338.4
Control	Macho	21	320.8
Control	Macho	57	396.6
Control	Macho	61	368.7
Control	Macho	93	382.4
Control	Macho	94	343.9
Control	Macho	100	357.5
Control	Macho	143	338.9
Control	Hembra	28	186.025
Control	Hembra	38	186.45
Control	Hembra	84	197.2
Control	Hembra	85	196.5
Control	Hembra	88	170.7
Control	Hembra	124	173.9
Control	Hembra	128	*
Control	Hembra	157	*
AIN93M	Macho	16	328.1
AIN93M	Macho	22	401.9
AIN93M	Macho	58	343.3
AIN93M	Macho	96	379.1
AIN93M	Macho	102	317.9
AIN93M	Macho	105
AIN93M	Macho	142	378.7
AIN93M	Macho	153	355.3
AIN93M	Hembra	35	219.525
AIN93M	Hembra	65	171.05
AIN93M	Hembra	66	162.9
AIN93M	Hembra	71	199.1
AIN93M	Hembra	81	207.3
AIN93M	Hembra	123	174.5
AIN93M	Hembra	129	213.1
AIN93M	Hembra	165
	*	Indica un dato atipico de acuerdo con la prueba de desviación absoluta de la mediana

## Sheet: Alimento
Edulcorante	Sexo	ID	Alimento (g)
Sacarosa	M	1	1442.08
Sacarosa	M	4	1360.53
Sacarosa	M	10	1356.65
Sacarosa	M	48	1621.16
Sacarosa	M	50
Sacarosa	M	54	1457.5
Sacarosa	M	101	1467.1
sacarosa	M	154
Sacarosa	H	29	796.5
Sacarosa	H	67	709.913
Sacarosa	H	72	614.8
Sacarosa	H	74	881.9
Sacarosa	H	119	658.5
Sacarosa	H	131	731.6
Sacarosa	H	161	850.2
Sacarosa	H	176
Glucosa	M	5	1078.45
Glucosa	M	8	1538.83
Glucosa	M	11	1781.65
Glucosa	M	45	1212.14
Glucosa	M	91	1340.9
Glucosa	M	98	1573.7
Glucosa	M	133	1705.5
Glucosa	M	135	1204.3
Glucosa	H	27	720.35
Glucosa	H	30	959.675
Glucosa	H	34	774.275
Glucosa	H	76	770.4
Glucosa	H	86	953.8
Glucosa	H	114	861.7
Glucosa	H	126	684
Glucosa	H	127	637.2
Fructosa	M	6	1470.58
Fructosa	M	23	1622.85
Fructosa	M	104	1561.5
Fructosa	M	107	1231.5
Fructosa	M	109	1680.3
Fructosa	M	145	1543.4
Fructosa	M	149	1299.6
Fructosa	M	152	1661.5
Fructosa	H	26	881.95
Fructosa	H	31	1219.12
Fructosa	H	116	1031.6
Fructosa	H	120	1112.1
Fructosa	H	159	1001.7
Fructosa	H	162	1146.8
Fructosa	H	166	1097.68
Fructosa	H	173	1375.2
Acesulfame K	M	13	2390.25
Acesulfame K	M	47	2195.95
Acesulfame K	M	49	2439.3
Acesulfame K	M	55	2184.9
Acesulfame K	M	59	2345.6
Acesulfame K	M	63	2386.9
Acesulfame K	M	144	2445.8
Acesulfame K	M	146	2087
Acesulfame K	H	32	1939.95
Acesulfame K	H	39	1953.6
Acesulfame K	H	40	1644.7
Acesulfame K	H	75	1808.2
Acesulfame K	H	77	1542.2
Acesulfame K	H	117	1905.9
Acesulfame K	H	167	1746.2
Acesulfame K	H	169	1787
Aspartame	M	99	2248.6
Aspartame	M	108	2355.1
Aspartame	M	110	1990.4
Aspartame	M	137	1911.3
Aspartame	M	138	2421.9
Aspartame	M	140	2052.1
Aspartame	M	147	2047.6
Aspartame	M	151	2236.8
Aspartame	H	78	1627.4
Aspartame	H	82	1882.8
Aspartame	H	87	1817.5
Aspartame	H	113	1696.3
Aspartame	H	121	1790.2
Aspartame	H	164	1532.4
Aspartame	H	170	1395.9
Aspartame	H	174	1674
Mezcla	M	12	2286.45
Mezcla	M	15	2354.3
Mezcla	M	17	2439.6
Mezcla	M	20	2140.8
Mezcla	M	24	2399.1
Mezcla	M	52	2228.5
Mezcla	M	103	2138.9
Mezcla	M	139	2065.1
Mezcla	H	68	1692.11
Mezcla	H	70	1585.28
Mezcla	H	79	1813.1
Mezcla	H	83	1955
Mezcla	H	112	1547
Mezcla	H	115	1446.3
Mezcla	H	118	1591
Mezcla	H	163	1698.6
Sacarina	M	2	2214.25
Sacarina	M	7	2237.97
Sacarina	M	14
Sacarina	M	60	2439.1
Sacarina	M	89	2132.8
Sacarina	M	92	2357.5
Sacarina	M	134	2425
Sacarina	M	148	2232.9
Sacarina	H	33	1760.6
Sacarina	H	36	1928.2
Sacarina	H	41	1719.8
Sacarina	H	64	1537
Sacarina	H	69	1757.69
Sacarina	H	130	1474.8
Sacarina	H	158	1706.7
Sacarina	H	172	1575.9
Sucralosa	M	9	2256.93
Sucralosa	M	46	2172.11
Sucralosa	M	51
Sucralosa	M	53	2310.1
Sucralosa	M	106	2309.4
Sucralosa	M	136	2343.5
Sucralosa	M	141	2380.9
Sucralosa	M	150	2074.2
Sucralosa	H	42	1794.75
Sucralosa	H	43	1632.8
Sucralosa	H	44	1936.65
Sucralosa	H	111	1705.4
Sucralosa	H	132	1711.6
Sucralosa	H	156	1644.4
Sucralosa	H	160
Sucralosa	H	168	1744.5
Stevia	M	18	2299.65
Stevia	M	19	2734.3
Stevia	M	25	2393.5
Stevia	M	56	2476.1
Stevia	M	62	2520
Stevia	M	90	2245.7
Stevia	M	95	2177.4
Stevia	M	97	2504.5
Stevia	H	37	1678
Stevia	H	73	1532.5
Stevia	H	80	1866.2
Stevia	H	122	1806.9
Stevia	H	125	1731.4
Stevia	H	155	1734.6
Stevia	H	171	2432.4
Stevia	H	175	2345.5
Control	M	3	2498.93
Control	M	21	*
Control	M	57	2410.9
Control	M	61	2429.6
Control	M	93	2436.4
Control	M	94	2356.8
Control	M	100	2399.3
Control	M	143	2444.6
Control	H	28	1811
Control	H	38	1789.9
Control	H	84	1557.15
Control	H	85	1607.4
Control	H	88	1368
Control	H	124	1416.8
Control	H	128	1967.9
Control	H	157	2161.8
AIN93M	M	16	2029.4
AIN93M	M	22	2206.35
AIN93M	M	58	2011.9
AIN93M	M	96	2236.4
AIN93M	M	102	2029.4
AIN93M	M	105	1887
AIN93M	M	142	2272.06
AIN93M	M	153	2137.62
AIN93M	H	35
AIN93M	H	65	1599.66
AIN93M	H	66	1534.05
AIN93M	H	71	1586.05
AIN93M	H	81	1538
AIN93M	H	123	1607.6
AIN93M	H	129	1756.1
AIN93M	H	165	1438.3
*	Indica un dato atipico de acuerdo con la prueba de desviación absoluta de la mediana

## Sheet: Bebida
Sacarosa	Macho	1	7089.5
Sacarosa	Macho	4	9745
Sacarosa	Macho	10	6995.5
Sacarosa	Macho	48	7095.5
Sacarosa	Macho	50	8552
Sacarosa	Macho	54	9873
Sacarosa	Macho	101	10628
Sacarosa	Macho	154	12080
Sacarosa	Hembra	29	9893.5
Sacarosa	Hembra	67	10278.8
Sacarosa	Hembra	72	10969
Sacarosa	Hembra	74	9483
Sacarosa	Hembra	119	10278
Sacarosa	Hembra	131
Sacarosa	Hembra	161	9583
Sacarosa	Hembra	176
Glucosa	Macho	5	12938
Glucosa	Macho	8	7199
Glucosa	Macho	11	8439
Glucosa	Macho	45	9580.25
Glucosa	Macho	91	10377
Glucosa	Macho	98	9745
Glucosa	Macho	133	8195
Glucosa	Macho	135	12575
Glucosa	Hembra	27	8074.5
Glucosa	Hembra	30	9114
Glucosa	Hembra	34	9699.25
Glucosa	Hembra	76	11369
Glucosa	Hembra	86	8167
Glucosa	Hembra	114	10771
Glucosa	Hembra	126	10013.5
Glucosa	Hembra	127	10598
Fructosa	Macho	6
Fructosa	Macho	23	6012
Fructosa	Macho	104	6113
Fructosa	Macho	107
Fructosa	Macho	109	6480
Fructosa	Macho	145	7586
Fructosa	Macho	149	7460
Fructosa	Macho	152	6083
Fructosa	Hembra	26
Fructosa	Hembra	31	5781
Fructosa	Hembra	116	6138
Fructosa	Hembra	120	6685
Fructosa	Hembra	159	6954
Fructosa	Hembra	162
Fructosa	Hembra	166	7106
Fructosa	Hembra	173	6370
Acesulfame	Macho	13	4431
Acesulfame	Macho	47	5005.25
Acesulfame	Macho	49	4559
Acesulfame	Macho	55	6217
Acesulfame	Macho	59	3712
Acesulfame	Macho	63	3864
Acesulfame	Macho	144	5370
Acesulfame	Macho	146	6715
Acesulfame	Hembra	32	6662.25
Acesulfame	Hembra	39	6938
Acesulfame	Hembra	40	5445
Acesulfame	Hembra	75	4527
Acesulfame	Hembra	77	5973
Acesulfame	Hembra	117	6136
Acesulfame	Hembra	167	5951
Acesulfame	Hembra	169
Mezcla	Macho	12	5375.5
Mezcla	Macho	15	4474
Mezcla	Macho	17	5081
Mezcla	Macho	20	4116
Mezcla	Macho	24	4189
Mezcla	Macho	52	5792
Mezcla	Macho	103	6651
Mezcla	Macho	139	5045
Mezcla	Hembra	68	6883.25
Mezcla	Hembra	70	4627.5
Mezcla	Hembra	79	5615
Mezcla	Hembra	83	5199
Mezcla	Hembra	112
Mezcla	Hembra	115	6079
Mezcla	Hembra	118
Mezcla	Hembra	163	4674
Aspartame	Macho	99	4115
Aspartame	Macho	108	3268
Aspartame	Macho	110	3097
Aspartame	Macho	137	3986
Aspartame	Macho	138	3808
Aspartame	Macho	140	3613
Aspartame	Macho	147	3832
Aspartame	Macho	151	4101
Aspartame	Hembra	78	2585
Aspartame	Hembra	82	4874
Aspartame	Hembra	87	2606
Aspartame	Hembra	113	3897
Aspartame	Hembra	121	7116
Aspartame	Hembra	164	3659
Aspartame	Hembra	170	3023
Aspartame	Hembra	174	4655
Sacarina	Macho	2	4588
Sacarina	Macho	7	4246
Sacarina	Macho	14
Sacarina	Macho	60	4746
Sacarina	Macho	89
Sacarina	Macho	92	4259
Sacarina	Macho	134	4479
Sacarina	Macho	148	4217
Sacarina	Hembra	33	4342.75
Sacarina	Hembra	36
Sacarina	Hembra	41	4163
Sacarina	Hembra	64	3912.5
Sacarina	Hembra	69	3966.5
Sacarina	Hembra	130	4744
Sacarina	Hembra	158
Sacarina	Hembra	172	3725
Sucralosa	Macho	9	5433.25
Sucralosa	Macho	46	3630.75
Sucralosa	Macho	51	4609
Sucralosa	Macho	53	3386
Sucralosa	Macho	106	5323
Sucralosa	Macho	136	3646
Sucralosa	Macho	141	5005
Sucralosa	Macho	150	3928
Sucralosa	Hembra	42	3803.5
Sucralosa	Hembra	43	3959
Sucralosa	Hembra	44	4324
Sucralosa	Hembra	111	5400
Sucralosa	Hembra	132	5075
Sucralosa	Hembra	156	3353
Sucralosa	Hembra	160	2507
Sucralosa	Hembra	168	3287
Stevia	Macho	18	4600
Stevia	Macho	19	*
Stevia	Macho	25	4690
Stevia	Macho	56	5062
Stevia	Macho	62	4445
Stevia	Macho	90	*
Stevia	Macho	95	4122
Stevia	Macho	97	4965
Stevia	Hembra	37	5890
Stevia	Hembra	73	3855
Stevia	Hembra	80	4378
Stevia	Hembra	122	5117
Stevia	Hembra	125	6844
Stevia	Hembra	155	3676
Stevia	Hembra	171	4525
Stevia	Hembra	175	7611
Control	Macho	3	4936
Control	Macho	21	3280
Control	Macho	57	3642
Control	Macho	61	3352
Control	Macho	93	4497
Control	Macho	94	4232
Control	Macho	100	4775
Control	Macho	143	5817
Control	Hembra	28	2653.5
Control	Hembra	38	2722
Control	Hembra	84	4252
Control	Hembra	85	2911
Control	Hembra	88	3412
Control	Hembra	124	4088
Control	Hembra	128	3433
Control	Hembra	157	3182
AIN93M	Macho	16	3425
AIN93M	Macho	22	3112
AIN93M	Macho	58	3139
AIN93M	Macho	96	3838
AIN93M	Macho	102	6172
AIN93M	Macho	105	6565
AIN93M	Macho	142	5319
AIN93M	Macho	153	4113
AIN93M	Hembra	35	4049
AIN93M	Hembra	65	2555.5
AIN93M	Hembra	66	2497.5
AIN93M	Hembra	71	2709
AIN93M	Hembra	81	3117
AIN93M	Hembra	123	4710
AIN93M	Hembra	129
AIN93M	Hembra	165	3050
*	Indica un dato atipico de acuerdo con la prueba de desviación absoluta de la mediana

## Sheet: Energía
Edulcorante	Sexo	ID	Energía consumida acumulada (kJ)
Sacarosa	M	1	30616.9
Sacarosa	M	4	34002.9
Sacarosa	M	10	28353.5
Sacarosa	M	48	32955.1
Sacarosa	M	50	29405.1
Sacarosa	M	54	35477.9
Sacarosa	M	101	36866.8
Sacarosa	M	154	33829.3
Sacarosa	H	29	24983.7
Sacarosa	H	67	26438.6
Sacarosa	H	72	26357.8
Sacarosa	H	74	28473.1
Sacarosa	H	119	25769
Sacarosa	H	131
Sacarosa	H	161	27097.4
Sacarosa	H	176	26307.6
Glucosa	M	5	35681.9
Glucosa	M	8	*
Glucosa	M	11	35335.9
Glucosa	M	45	*
Glucosa	M	91	34805.9
Glucosa	M	98	36774.2
Glucosa	M	133	35892.4
Glucosa	M	135	36710.2
Glucosa	H	27	22883.7
Glucosa	H	30	27323.5
Glucosa	H	34	25621.9
Glucosa	H	76	29050.3
Glucosa	H	86	22652.8
Glucosa	H	114	31811.7
Glucosa	H	126	25657.6
Glucosa	H	127	26027.8
Fructosa	M	6	33087.8
Fructosa	M	23	31162.9
Fructosa	M	104	30534.5
Fructosa	M	107
Fructosa	M	109	32693.4
Fructosa	M	145	32765.4
Fructosa	M	149	29385.1
Fructosa	M	152	31784.3
Fructosa	H	26	25600.6
Fructosa	H	31	25527.8
Fructosa	H	116	23687.7
Fructosa	H	120	25650
Fructosa	H	159	24665.2
Fructosa	H	162
Fructosa	H	166	26167.4
Fructosa	H	173
Acesulfame K	M	13	31540
Acesulfame K	M	47	28547.3
Acesulfame K	M	49	31710.9
Acesulfame K	M	55	28403.7
Acesulfame K	M	59	30492.8
Acesulfame K	M	63	31029.7
Acesulfame K	M	144	31795.4
Acesulfame K	M	146	27131
Acesulfame K	H	32	25219.3
Acesulfame K	H	39	25396.8
Acesulfame K	H	40	21381.1
Acesulfame K	H	75	23506.6
Acesulfame K	H	77	20048.6
Acesulfame K	H	117	24776.7
Acesulfame K	H	167	22700.6
Acesulfame K	H	169	23231
Aspartame	M	99	25219.3
Aspartame	M	108	25396.8
Aspartame	M	110	21381.1
Aspartame	M	137	23506.6
Aspartame	M	138	20048.6
Aspartame	M	140	24776.7
Aspartame	M	147	22700.6
Aspartame	M	151	23231
Aspartame	H	78	21273.6
Aspartame	H	82	24697.7
Aspartame	H	87	23731.2
Aspartame	H	113	22228.8
Aspartame	H	121	23595.7
Aspartame	H	164	20087.3
Aspartame	H	170	18283.9
Aspartame	H	174	21973.3
Mezcla	M	12	31067.7
Mezcla	M	15	31724.4
Mezcla	M	17	32985.1
Mezcla	M	20	28859.4
Mezcla	M	24	32235.5
Mezcla	M	52	30209
Mezcla	M	103	29468.5
Mezcla	M	139	28107.5
Mezcla	H	68	23718.3
Mezcla	H	70	21765.5
Mezcla	H	79	24772.3
Mezcla	H	83	26078
Mezcla	H	112	23034.2
Mezcla	H	115	20321.7
Mezcla	H	118	23077.5
Mezcla	H	163	23250.3
Sacarina	M	2	28785.2
Sacarina	M	7	29093.7
Sacarina	M	14
Sacarina	M	60	31708.3
Sacarina	M	89	27726.4
Sacarina	M	92	30647.5
Sacarina	M	134	31525
Sacarina	M	148	29027.7
Sacarina	H	33	22887.8
Sacarina	H	36	25066.6
Sacarina	H	41	22199.9
Sacarina	H	64	19981
Sacarina	H	69	22849.9
Sacarina	H	130	19172.4
Sacarina	H	158	22187.1
Sacarina	H	172	20486.7
Sucralosa	M	9	29340
Sucralosa	M	46	28237.5
Sucralosa	M	51
Sucralosa	M	53	30031.3
Sucralosa	M	106	30022.2
Sucralosa	M	136	30465.5
Sucralosa	M	141	30951.7
Sucralosa	M	150	29405.1
Sucralosa	H	42	23331.8
Sucralosa	H	43	21226.4
Sucralosa	H	44	25176.5
Sucralosa	H	111	22170.2
Sucralosa	H	132	22250.8
Sucralosa	H	156	21377.2
Sucralosa	H	160
Sucralosa	H	168	22678.5
Stevia	M	18	29895.5
Stevia	M	19	35545.9
Stevia	M	25	31115.5
Stevia	M	56	32189.3
Stevia	M	62	32760
Stevia	M	90	29194.1
Stevia	M	95	28306.2
Stevia	M	97	32558.5
Stevia	H	37	23975.9
Stevia	H	73	20954.7
Stevia	H	80	22309.3
Stevia	H	122	20425.6
Stevia	H	125	24839.1
Stevia	H	155	23091.9
Stevia	H	171	23021.7
Stevia	H	175	23140
Control	M	3	*
Control	M	21	29625
Control	M	57	31341.7
Control	M	61	31584.8
Control	M	93	31673.2
Control	M	94	*
Control	M	100	31190.9
Control	M	143	31779.8
Control	H	28	21845.8
Control	H	38	22557
Control	H	84	24076
Control	H	85	23834.2
Control	H	88	20704.5
Control	H	124	21447.4
Control	H	128	18196.1
Control	H	157	18872.1
AIN93M	M	16	28710.7
AIN93M	M	22	31084
AIN93M	M	58	28385.1
AIN93M	M	96	29073.2
AIN93M	M	102	26382.2
AIN93M	M	105	24531
AIN93M	M	142	29536.8
AIN93M	M	153	27789.1
AIN93M	H	35
AIN93M	H	65	22522
AIN93M	H	66	21632.2
AIN93M	H	71	22301
AIN93M	H	81	21662.3
AIN93M	H	123	20898.8
AIN93M	H	129	22829.3
AIN93M	H	165

## Sheet: Bioquímicos
ID	Edulcorante	Sexo	Colesterol	Glucosa	Trigliceridos
1	Sacarosa	M	74.9	113.2	150.63
2	Sacarina	M	77.68	78.61	113.42
3	Control	M	83.95		87.12
4	Sacarosa	M		137.92	153.82
5	Glucosa	M	77.15	94.09	299.01
6	Fructosa	M	93.77	90.73	149.73
7	Sacarina	M	93.59	102.77	180.79
8	Glucosa	M	114.74	100.73	248.83
9	Sucralosa	M	75.99	98.59	108.8
10	Sacarosa	M	71.55	95.43	122.33
11	Glucosa	M	77.63	104.34	230.16
12	Mezcla	M	98.57	101.47	101.72
13	Acesulfame	M	75.43	91.13	139.46
14	Sacarina	M	96.19	121.8	78.21
15	Mezcla	M	91.59	121.3	112.11
16	AIN93M	M	84.74	100.32	210.34
17	Mezcla	M	93.62	114.32	130.98
18	Stevia	M	91.97	101.6	119.72
19	Stevia	M	84.84	106.53	142.33
20	Mezcla	M	81.7	106.15
21	Control	M	51.4	80.56	72.7
22	AIN93M	M	71.25	112.75	221.45
23	Fructosa	M	105.33	95.8	122.36
24	Mezcla	M	77.17		108.37
25	Stevia	M	111.92	105.35	122.85
26	Fructosa	H	108.65	89.31	187.12
27	Glucosa	H	59.08	105.92	122.04
28	Control	H	94.56	98.8	62.07
29	Sacarosa	H	77.58	83.56	277.62
30	Glucosa	H	65.88	*	111.53
31	Fructosa	H	123.58	97.16
32	Acesulfame	H	73.48	111.22	99.4
33	Sacarina	H	81.55	95.02	105.23
34	Glucosa	H	101.34	121.05	275.47
35	AIN93M	H	98.47	87.14	98.15
36	Sacarina	H	75.31	126.64	101.38
37	Stevia	H	99.78	117.33	*
38	Control	H	68.99	107.59	183.34
39	Acesulfame	H	86.44	106.27	125.89
40	Acesulfame	H	65.39	101.56	90.29
41	Sacarina	H	85.43	117.54	138.6
42	Sucralosa	H	78.4	97.73	69.44
43	Sucralosa	H	38.18		76.27
44	Sucralosa	H	70.27	124.22	180.99
45	Glucosa	M	92.16	108.16	211.14
46	Sucralosa	M	85.89	93.08	200.82
47	Acesulfame	M	52.95	122.04	70.75
48	Sacarosa	M	58.72	94.89
49	Acesulfame	M	78.65	171.44	143.41
50	Sacarosa	M	58.11	84.34	222.84
51	Sucralosa	M	69.33		122.05
52	Mezcla	M	91.97	102.71	123.36
53	Sucralosa	M		103.2	126.35
54	Sacarosa	M	63.05	105.21	141.1
55	Acesulfame	M	55.82	71.94	85.03
56	Stevia	M	45.94	72.59	90.84
57	Control	M	50.16	72.53	62.71
58	AIN93M	M	41.12	101.95
59	Acesulfame	M	79.06	123.15	179.13
60	Sacarina	M	75.7	92.8	112.4
61	Control	M	86.19	79.51	57.4
62	Stevia	M	120.48	97.98	201.37
63	Acesulfame	M	40.01	64.18	72.67
64	Sacarina	H	161.07	138.76
65	AIN93M	H	26.21	47.28	70.64
66	AIN93M	H	52.55	112.16	66.54
67	Sacarosa	H	72.14	99.59
68	Mezcla	H	107.51	106.93
69	Sacarina	H	58.42	87.21	124.65
70	Mezcla	H	90.06	101.45	168.83
71	AIN93M	H	63.48	61.38	93.97
72	Sacarosa	H	102.49	70.71	353.55
73	Stevia	H	89.12	101.27	68.37
74	Sacarosa	H	99.33	94.26	284.62
75	Acesulfame	H		106.86	102.04
76	Glucosa	H	62.29	72.93	119.4
77	Acesulfame	H	82.45	89.13	132.17
78	Aspartame	H	63.35	77.54	59.2
79	Mezcla	H	109.82	100.59	96.76
80	Stevia	H		89.79	100.97
81	AIN93M	H	81.67	72.38	120.85
82	Aspartame	H	93	98.78	99.92
83	Mezcla	H		98.76	83
84	Control	H	101.11	91.52	111.85
85	Control	H	54.2	119.81	82.65
86	Glucosa	H	149.37	100.17	322.29
87	Aspartame	H	49.43	86.17	60.94
88	Control	H	108.46	110.62	84.68
89	Sacarina	M	77.32	105.48	68.99
90	Stevia	M	44.56	*	60.21
91	Glucosa	M	80.1	82.91	315.28
92	Sacarina	M		99.57	129.03
93	Control	M	73.84	106.05	137.56
94	Control	M	76.31	74.71	133.87
95	Stevia	M	73.62	136.29	*
96	AIN93M	M	91.31	52.25	226.44
97	Stevia	M	78.87	83.62	134.27
98	Glucosa	M	61.21	86.57	194.31
99	Aspartame	M	90.36	101.61	125.89
100	Control	M	60.68	92.13	84.87
101	Sacarosa	M	51.02	113.78	154.42
102	AIN93M	M	96.81	70.43	131.83
103	Mezcla	M	70.07	90.01
104	Fructosa	M	110.14	106.66	363.62
105	AIN93M	M	112.1	86.54	201.02
106	Sucralosa	M		110.06	223.57
107	Fructosa	M	91.99	86.76	212.29
108	Aspartame	M	71.98	84.99	134.12
109	Fructosa	M	149.93	85.9	220.19
110	Aspartame	M	109.33	82.04	100.62
111	Sucralosa	H	138.3	113.56	174.96
112	Mezcla	H	114.39	78.41	110.89
113	Aspartame	H	127.47	72.08	129.7
114	Glucosa	H		88.68	109.37
115	Mezcla	H		90.83	131.77
116	Fructosa	H	155.5		221.99
117	Acesulfame	H	99.12	98.86	75.59
118	Mezcla	H	129.43	91.61	110.86
119	Sacarosa	H	109.65	77.52	257.34
120	Fructosa	H	101.92	83.77	226.34
121	Aspartame	H	106.41	77.16	102.12
122	Stevia	H	89.28	*	127.72
123	AIN93M	H	45.01	70.98	56.67
124	Control	H	80.24	70.53	112.2
125	Stevia	H		101.37	111.84
126	Glucosa	H	78.39	68.2	229.91
127	Glucosa	H	88.75	91.12	315
128	Control	H	69.69	71.29	113.79
129	AIN93M	H			170.2
130	Sacarina	H	137.65	98	157.4
131	Sacarosa	H	89.38	100.44	221.01
132	Sucralosa	H	96.97	101.25	105.16
133	Glucosa	M	60.82	102.93	103
134	Sacarina	M	93.33	87.26	136.1
135	Glucosa	M	46.9	88.38	133.36
136	Sucralosa	M	90.4	97.91	219.94
137	Aspartame	M	85.68	93.49	145.21
138	Aspartame	M	103.65	97.56	144.08
139	Mezcla	M	65.27	110.67	109.19
140	Aspartame	M	90.51	90.43	180.78
141	Sucralosa	M	72.92	104.13	140.64
142	AIN93M	M	80.85	92.49	210.1
143	Control	M	78.06	104.89	81.06
144	Acesulfame	M	97.91	90.65	87
145	Fructosa	M	77.18	88.45	278.74
146	Acesulfame	M	102.87	91.54	119.7
147	Aspartame	M	90.27	79.23	111.02
148	Sacarina	M	94.61	110.73	164.02
149	Fructosa	M	74.78	80.48	162.68
150	Sucralosa	M	65.26	86.22	93.89
151	Aspartame	M	69.29	98.59	68.71
152	Fructosa	M	68.99		248.56
153	AIN93M	M	62.97	117.86	229.48
154	Sacarosa	M	56.32	119.57	156.76
155	Stevia	H	106.65	83.45	127.7
156	Sucralosa	H	114.13	85.23	277.77
157	Control	H	70.42	78.96	205.49
158	Sacarina	H	124.77	76.82	100.07
159	Fructosa	H	88.36	88.95	229.15
160	Sucralosa	H	182.93	102.1
161	Sacarosa	H	130	84.45	292.51
162	Fructosa	H	83.97	94.86	233.62
163	Mezcla	H	100.81	106.8	119.86
164	Aspartame	H	100.17	83.4	139.92
165	AIN93M	H	65.58	93.42	142.97
166	Fructosa	H	119.1	84.05	213.27
167	Acesulfame	H	82.64	84.32	75.54
168	Sucralosa	H	125.12	100.37	175.71
169	Acesulfame	H	74.47	87.28
170	Aspartame	H		90.82	187.78
171	Stevia	H	99.9	100.63	157.83
172	Sacarina	H	99.61	84.9	93.59
173	Fructosa	H	96.73	96.87
174	Aspartame	H	115.97	114.02
175	Stevia	H	107.16	108.41	104.91
176	Sacarosa	H	94.71	90.2	187.29
*	Indica un dato atipico de acuerdo con la prueba de desviación absoluta de la mediana

## Sheet: Hormonas
ID	Edulcorante	sexo	Grelina	GIP pg/mL	GLP-1 pg/mL	Glucagón pg/mL	Insulina pg/mL	Leptina pg/mL
1	Sacarosa	M	6.9	38.3063			779.611	4900.56
1	Sacarosa	M	6.9	35.7605	41	14	867.83	5166.95
1	Sacarosa	M	6.9	39.7582	41		763.95	4726.27
2	Sacarina	M	6.9	34.561	41		1277.06	4510.33
2	Sacarina	M	6.9	33.4558	41		1163.96	4657.95
2	Sacarina	M	6.9	31.94	41		1363.73	4410.11
3	Control	M	6.9	34.9239	41	14	69	2439.43
3	Control	M	6.9	37.1639	41	14	69	2871.03
3	Control	M	6.9	36.2324	41	14	69	2487.87
4	Sacarosa	M	6.9	32.1963	41	14	1248.38	5497.86
4	Sacarosa	M	6.9	39.3153	41		1135.25	9519.21
4	Sacarosa	M	6.9	38.869	41	14	1089.23	7618.04
5	Glucosa	M	6.9	35.0442	41	14	973.642	3247.54
5	Glucosa	M	6.9	33.5799	41	14	972.266	3423.99
5	Glucosa	M	6.9	34.9239	41	*	961.154	3546.13
6	Fructosa	M	6.9	44.2308	41	14	1193.94	3016.07
6	Fructosa	M	6.9	45.0504	41	14	1228.17	2595.87
6	Fructosa	M	6.9	34.1954	41	14	1374.61	1707.33
7	Sacarina	M	6.9	21.4556	41	14	854.655	10065.8
7	Sacarina	M	6.9	22.1504	41	14	877.514	7444.08
7	Sacarina	M	6.9	22.8273	41	14	880.707	9927.73
8	Glucosa	M	6.9	30.102	41	14	965.342	6436
8	Glucosa	M	6.9	30.5028	41	14	997.966	5772.74
8	Glucosa	M	6.9	34.1954	41	14	1032.99	8672.44
9	Sucralosa	M	6.9				1230.2	3657.04
9	Sucralosa	M	6.9	41.3911			1212.75	3356.92
9	Sucralosa	M	6.9				1280.96	4043.46
10	Sacarosa	M	6.9	25.5374	41		1167.22	4744.28
10	Sacarosa	M	6.9	26.1417	41		1105.62	5878.89
10	Sacarosa	M	6.9	25.8409	41		1114.84	6690.21
11	Glucosa	M	6.9	52.1105	41	*	851.313	4639.33
11	Glucosa	M	6.9	55.958	41	*	851.313	7407.09
11	Glucosa	M	6.9	51.171	41	*	867.83	5245.3
12	Mezcla ace:asp	M	6.9	46.7622	41			4507.49
12	Mezcla ace:asp	M	6.9	48.2418	41			4590.73
12	Mezcla ace:asp	M	6.9	50.3647	41			4515.07
13	Acesulfame K	M	6.9	29.1509	41	14	1126.24	4052.8
13	Acesulfame K	M	6.9	28.3165	41	14	1123.97	4377.84
13	Acesulfame K	M	6.9	31.0311	41	14	1136.38	4445.42
14	Sacarina	M	6.9	27.028	41	14	1369.18	4596.53
14	Sacarina	M	6.9	26.2165	41	14	1402.34	4409.18
14	Sacarina	M	6.9	24.9214	41	14	1485.87	4858.1
15	Mezcla ace:asp	M	6.9	18.656	41	14	871.076	6273.78
15	Mezcla ace:asp	M	6.9	19.05	41	14	911.722	7128.26
15	Mezcla ace:asp	M	6.9	18.656	41	14	813.114	7425.55
16	AIN93M	M	6.9		41	14	1453.68	5997.15
16	AIN93M	M	6.9		41	14	1590.81	4640.31
16	AIN93M	M	6.9		41	14	1629.2	6613.66
17	Mezcla ace:asp	M	6.9	46.8617	41	14	952.698	2699.67
17	Mezcla ace:asp	M	6.9	43.61	41	14	976.387	2170.6
17	Mezcla ace:asp	M	6.9	45.1522	41	14	1079.73	2531.81
18	Stevia	M	6.9	33.7036	41	14	1155.22	4565.68
18	Stevia	M	6.9	31.358	41	14	1035.52	5699.2
18	Stevia	M	6.9	31.2928	41	14	1168.3	5067.23
19	Stevia	M	6.9	20.5592	41	14	1121.7	4409.18
19	Stevia	M	6.9	24.2928	41	14	1060.38	4602.34
19	Stevia	M	6.9	24.4512	41	14	1121.7	5402.99
20	Mezcla ace:asp	M	6.9	16.5619	41	14		5860.58
20	Mezcla ace:asp	M	6.9	18.656	41	14		8257.78
20	Mezcla ace:asp	M	6.9	17.1072	41	14		5625.67
21	Control	M	6.9	31.94	41	14	336.255	4105.83
21	Control	M	6.9	35.4036	41	14	316.316	3894.31
21	Control	M	6.9	33.6418	41	14	345.364	4335.8
22	AIN93M	M	6.9	24.6872	41	14	867.83	6085.59
22	AIN93M	M	6.9	26.1417	41	14	905.645	8104.14
22	AIN93M	M	6.9	23.2421	41	14	941.254	6657.24
23	Fructosa	M	6.9		41		983.201	3108.39
23	Fructosa	M	6.9	55.643	41	14	827.324	2111.1
23	Fructosa	M	6.9		41	14	847.95	2585.97
24	Mezcla ace:asp	M	6.9	20.0049	41	14	739.424	2054.88
24	Mezcla ace:asp	M	6.9	23.1596	41	14	708.986	3036.28
24	Mezcla ace:asp	M	6.9	22.994	41	14	695.242	3246.13
25	Stevia	M	6.9	36.2324	41	14	1280.96	3083.1
25	Stevia	M	6.9	36.7584	41	14	1326.78	4620.79
25	Stevia	M	6.9	37.8522	41	14	1353.67	3702.2
26	Fructosa	H	6.9	33.5799	41	14	671.244	1861.71
26	Fructosa	H	6.9	37.2792	41	14	645.661	2204.88
26	Fructosa	H	6.9	35.4036	41	14	661.217	2092.7
27	Glucosa	H	6.9	43.1929	41	14	1027.9	2269.23
27	Glucosa	H	6.9	43.7657	41	14	988.606	2291
27	Glucosa	H	6.9	44.0761	41	14	1050.53	2108.8
28	Control	H	6.9	40.4165	41	*	755.92	1693.39
28	Control	H	6.9	59.3634	41	*	896.414	2808.11
28	Control	H	6.9	45.3553	41	*	816.703	2013.8
29	Sacarosa	H	6.9	48.437	41	14	844.566	2965.92
29	Sacarosa	H	6.9	45.203	41	14	813.114	2641.9
29	Sacarosa	H	6.9	48.2418	41	14	771.845	3025.49
30	Glucosa	H	6.9	51.1238	41	14	685.815	2171.76
30	Glucosa	H	6.9	57.7845	41	*	671.244	2382.99
30	Glucosa	H	6.9	53.5021	41	*	763.95	2225.88
31	Fructosa	H	6.9	39.7582	41		1117.13	2797.81
31	Fructosa	H	6.9	35.1643	41	14	1053	2545.3
31	Fructosa	H	6.9	35.4036	41	14	959.752	2539.16
32	Acesulfame K	H	6.9	35.0442	41	14	846.261	850.528
32	Acesulfame K	H	6.9	40.1979	41	14	823.807	968.247
32	Acesulfame K	H	6.9	44.5393	41	14	834.287	1078.96
33	Sacarina	H	6.9	34.4395	41	14	575.515	2151.49
33	Sacarina	H	6.9	31.6823	41	14	640.327	1923.66
33	Sacarina	H		36.5836	41		847.95	1954.75
34	Glucosa	H	6.9	21.892	41	14	640.327	1233.03
34	Glucosa	H	6.9	34.6823	41	14	739.424	2312.85
34	Glucosa	H	6.9	33.3314	41	14	671.244	2242.84
35	AIN93M	H	6.9	45.8104	41	14	69	3081.73
35	AIN93M	H	6.9	49.6469	41	14	69	3060.65
35	AIN93M	H	6.9		41	14	69	3617.71
36	Sacarina	H	6.9	35.8789	41	14		2167.12
36	Sacarina	H	6.9	43.1929	41	14	293.325	2568.68
36	Sacarina	H	6.9	37.7381	41	14		2095
37	Stevia	H	6.9	52.0638	41		1110.24	2104.2
37	Stevia	H	6.9	50.8399	41	14	1074.93	2115.71
37	Stevia	H	6.9	50.8873	41	14	1048.05	1987.64
38	Control	H	6.9	51.0293	41	14	805.86	*
38	Control	H	6.9	51.7828	41	14	822.04	*
38	Control	H	6.9	49.02	41	14	818.488	*
39	Acesulfame K	H	6.9	37.6237	41	14	623.833	2118.01
39	Acesulfame K	H	6.9	37.8522	41	14	650.919	2560.05
39	Acesulfame K	H	6.9	36.5836	41	14	606.523	2500.65
40	Acesulfame K	H	6.9	40.5256	41	14	681.018	1723.49
40	Acesulfame K	H	6.9	45.3553	41	14	708.986	1816.26
40	Acesulfame K	H	6.9	42.2451	41	14	690.556	1721.26
41	Sacarina	H	6.9	29.9676	41	14	626.636	2088.11
41	Sacarina	H	6.9	29.0821	41	14	623.833	1774.3
41	Sacarina	H	6.9	30.6355	41	14	683.424	2289.23
42	Sucralosa	H	6.9	44.8464	41	14	823.807	1472.36
42	Sucralosa	H	6.9	47.7025	41	14	796.644	1609.34
42	Sucralosa	H	6.9	40.8516	41	14	763.95	1381.19
43	Sucralosa	H	6.9	37.5091	41	14	518.317	2666.32
43	Sucralosa	H	6.9	42.3511	41	14	588.276	3460.13
43	Sucralosa	H	6.9	40.3073	41	14	588.276	3709.25
44	Sucralosa	H	6.9		41	14	568.936	2137.04
44	Sucralosa	H	6.9		41	14	671.244	2569.91
44	Sucralosa	H	6.9		41	14	656.104	2502.48
45	Glucosa	M	6.9	39.4263	41	14	1157.41	7303.26
45	Glucosa	M	6.9	39.3153	41	14	1161.78	7455.23
45	Glucosa	M	6.9	33.8271	41	14	1246.38	4080.94
46	Sucralosa	M	6.9	30.8997	41	14	980.483	4185.77
46	Sucralosa	M	6.9	29.9676	41	14	954.115	4344.91
46	Sucralosa	M	6.9	23.4062	41	14	983.201	2654.41
47	Acesulfame K	M	6.9	33.3314	41	14	902.584	3917.3
47	Acesulfame K	M	6.9	37.1639	41	14	885.463	4711.32
47	Acesulfame K	M	6.9	36.2324	41	14	834.287	3971.98
48	Sacarosa	M	6.9	45.3046	41	14	983.201	3447.56
48	Sacarosa	M	6.9	45.203	41	14	1001.94	3020.11
48	Sacarosa	M	6.9	48.5345	41	14	1082.11	5161.41
49	Acesulfame K	M	6.9	42.7733	41	14	1148.61	4551.29
49	Acesulfame K	M	6.9	40.0882	41	14	1422.57	4195.43
49	Acesulfame K	M	6.9	37.3943	41	14	1443.38	4864.29
50	Sacarosa	M	6.9	40.7431	41	14		7810.64
50	Sacarosa	M	6.9	41.6057	41	14
50	Sacarosa	M	6.9	38.6446	41	14		4214.82
51	Sucralosa	M	6.9	22.236	41	14	1229.19	3324.47
51	Sucralosa	M	6.9	22.8273	41	14	1426.93	4411.96
51	Sucralosa	M	6.9	25.2309	41	14	1468.16	4664.83
52	Mezcla ace:asp	M	6.9	34.2566	41	14	1451.12	7429.25
52	Mezcla ace:asp	M	6.9	37.5091	41	14	1494.23	5378.43
52	Mezcla ace:asp	M	6.9	32.9562	41	14	1461.37	4156.05
53	Sucralosa	M	6.9	31.6823	41	14	996.636	5440.68
53	Sucralosa	M	6.9	27.8922	41	14	926.66	5011.29
53	Sucralosa	M	6.9	25.8409	41	14	844.566	3404.2
54	Sacarosa	M	6.9	36.2324	41	14	1388.99	4755.32
54	Sacarosa	M	6.9	29.9676	41	14	1271.19	3483.9
54	Sacarosa	M		43.61	41	14	1520.72	6607.47
55	Acesulfame K	M	6.9	12.8489	41	14	985.909	4525.52
55	Acesulfame K	M	6.9	11.9747	41	14	939.809	4412.88
55	Acesulfame K	M	6.9	11.6688	41	14	961.154	5149.25
56	Stevia	M	6.9	38.4193	41	14	1562.93	12938
56	Stevia	M	6.9	41.2836	41	14	1518.26	*
56	Stevia	M	6.9	43.1929	41	14	1551.67	*
57	Control	M	6.9	*	41	14	1509.18	5871.04
57	Control	M	6.9	*	41	14	1445.1	4185.77
57	Control	M	6.9	*	41	14	1390.78	4191.04
58	AIN93M	M	6.9	23.6507	41	14	1115.99	4549.38
58	AIN93M	M	6.9	25.0765	41	14	1121.7	5362.14
58	AIN93M	M	6.9	22.4063	41	14	1067.69	4312.23
59	Acesulfame K	M	6.9	38.0797	41	14	1263.31	6440.47
59	Acesulfame K	M	6.9	36.7002	41	14	1273.15	7287.08
59	Acesulfame K	M	6.9	44.7441	41	14	1309.8
60	Sacarina	M	6.9	35.1043	41	14	1574.93	7953.1
60	Sacarina	M	6.9	31.5529	41	14	1626.09	7196.41
60	Sacarina	M	6.9	35.5228	41	14	1641.58	7198.17
61	Control	M	6.9	30.3029	41	14	767.914	5147.04
61	Control	M	6.9	33.4558	41	14	783.448	6054.09
61	Control	M	6.9	32.3238	41	14	775.744	6002.54
62	Stevia	M	6.9	37.2792	41	14	771.845	*
62	Stevia	M	6.9	37.9661	41	14	839.451	12938
62	Stevia	M	6.9	35.8197	41	14	837.735	*
63	Acesulfame K	M	6.9	66.3888	41	14	1626.09	7330.36
63	Acesulfame K	M	6.9	64.6471	41	14	1533.82	6213.92
63	Acesulfame K	M	6.9	67.1286	41	14	1538.7	7262.01
64	Sacarina	H	6.9	38.6446	41	14	656.104	3068.12
64	Sacarina	H	6.9	40.1979	41	14	612.391	2883.45
64	Sacarina	H	6.9	43.8175	41	14	650.919	3315.86
65	AIN93M	H	6.9	32.7043	41	14	69	2682.65
65	AIN93M	H	6.9	31.2928	41	14	69	2673.22
65	AIN93M	H	6.9	32.1323	41	14	69	2744.05
66	AIN93M	H	6.9	49.2134	41	14	743.605	1278.56
66	AIN93M	H	6.9		41	14	671.244	1662.76
66	AIN93M	H	6.9		41	14	666.263	1490.76
67	Sacarosa	H	6.9	35.7605	41	14	265.712	2688.95
67	Sacarosa	H	6.9	36.9325	41	14	316.316	2918.9
67	Sacarosa	H	6.9	38.869	41	14	293.325	2770.22
68	Mezcla ace:asp	H	6.9	42.5626	41	14
68	Mezcla ace:asp	H	6.9	46.1625	41	14
68	Mezcla ace:asp	H	6.9	44.4366	41	14
69	Sacarina	H	6.9	42.3511	41	14	423.422	1974.02
69	Sacarina	H	6.9	41.0679	41	14	398.551	1849.91
69	Sacarina	H	6.9	44.3338	41	14	429.203	1852.72
70	Mezcla ace:asp	H	6.9	40.3073	41	14	977.755	2989.93
70	Mezcla ace:asp	H	6.9	38.6446	41	14	980.483	2679.51
70	Mezcla ace:asp	H	6.9	38.1931	41	14	992.632	2911.66
71	AIN93M	H	6.9	23.3243	41	14	671.244	2648.78
71	AIN93M	H	6.9	22.994	41	14	618.159	2613.24
71	AIN93M	H	6.9	24.4512	41	14	645.661	2810.69
72	Sacarosa	H	6.9	42.404	41	14	867.83	4286.09
72	Sacarosa	H	6.9	41.9262	41	14	871.076	3569.61
72	Sacarosa	H	6.9	44.2823	41	14	905.645	4269.06
73	Stevia	H	6.9	34.3176	41	14	69	2107.65
73	Stevia	H	6.9	33.2691	41	14	69	2174.66
73	Stevia	H	6.9	21.9785	41	14	533.706	2133.58
74	Sacarosa	H	6.9	57.9169	41	14	588.276	4061.31
74	Sacarosa	H	6.9	66.3063	41		640.327	5619.49
74	Sacarosa	H	6.9	59.7113	41	14	568.936	4896.4
75	Acesulfame K	H	6.9	44.2823	41	14	69	2825.55
75	Acesulfame K	H	6.9	45.1013	41	14	69	2711.05
75	Acesulfame K	H	6.9	48.3395	41	14	69	2967.91
76	Glucosa	H	6.9	35.0442	41	14	*	3134.51
76	Glucosa	H	6.9	36.7002	41	14	*	3192.77
76	Glucosa	H	6.9	36.4668	41	14	*	3265.94
77	Acesulfame K	H	6.9	34.3176	41	14	606.523	1447.8
77	Acesulfame K	H	6.9	36.642	41	14	615.287	1577.07
77	Acesulfame K	H	6.9	35.997	41	14	600.552	1565.38
78	Aspartame	H	6.9	15.4185	41	14	69	1060.06
78	Aspartame	H	6.9	16.5619	41	14	69	1151.97
78	Aspartame	H	6.9	13.9313	41	14	69	1005.17
79	Mezcla ace:asp	H	6.9	33.7654	41	14		2025.76
79	Mezcla ace:asp	H	6.9	33.8271	41	14		2052.59
79	Mezcla ace:asp	H	6.9	34.1954	41	14		1943.44
80	Stevia	H	6.9	33.5799	41	14	618.159	1513.05
80	Stevia	H	6.9	31.6823	41	14	618.159	1476.82
80	Stevia	H	6.9	36.1148	41	14	618.159	1623.25
81	AIN93M	H	6.9	37.2792	41	14	518.317	2624.44
81	AIN93M	H	6.9	35.1643	41	14	518.317	2683.28
81	AIN93M	H	6.9	35.5228	41	14	541.097	2783.68
82	Aspartame	H	6.9	37.6237	41	14	336.255	1592.65
82	Aspartame	H	6.9	38.3063	41	14	316.316	1571.5
82	Aspartame	H	6.9	36.9325	41	14	316.316	1521.96
83	Mezcla ace:asp	H	6.9	31.94	41	14	594.471	1644.95
83	Mezcla ace:asp	H	6.9	34.073	41	14	612.391	1633.26
83	Mezcla ace:asp	H	6.9	34.561	41	14	650.919	1705.1
84	Control	H	6.9	35.7012	41	14	370.083	2124.35
84	Control	H	6.9	37.7951	41	14	434.834	2675.11
84	Control	H	6.9	35.5228	41	14	423.422	2646.9
85	Control	H	6.9	31.2928	41	14	759.952	2394.96
85	Control	H	6.9	32.1963	41	14	751.852	2613.24
85	Control	H	6.9	31.1622	41	14	759.952	2224.71
86	Glucosa	H	6.9	29.2882	41	14	606.523	2848.89
86	Glucosa	H	6.9	31.5529	41	14	618.159	3202.56
86	Glucosa	H	6.9	30.102	41	14	645.661	3124.87
87	Aspartame	H	6.9	46.7622	41	14	484.624	1996.73
87	Aspartame	H	6.9	44.5393	41	14	354.001	1894.9
87	Aspartame	H	6.9	45.3553	41	14	354.001	1746.93
88	Control	H	6.9	46.1625	41	14	265.712	1929.31
88	Control	H	6.9	48.3395	41	14	230.022	2020.63
88	Control	H	6.9	47.8499	41	14	174.855	2056.03
89	Sacarina	M	6.9	23.8126	41	14	999.293	2496.39
89	Sacarina	M	6.9	22.491	41	14	988.606	2228.8
89	Sacarina	M	6.9	22.6597	41	14	1020.21	2289.23
90	Stevia	M	6.9	21.2789	41	14	685.815	3744.68
90	Stevia	M	6.9	24.2928	41	14	626.636	4087.79
90	Stevia	M	6.9	23.488	41	14	594.471	6121.48
91	Glucosa	M	6.9	15.6534	41	14	*	4905.76
91	Glucosa	M	6.9	16.3392	41	14	*	4589.76
91	Glucosa	M	6.9	15.6534	41	14	*	4598.47
92	Sacarina	M	6.9	11.0317	41	14	972.266	1250.14
92	Sacarina	M	6.9	13.1277	41	14	1263.31	1547.57
92	Sacarina	M	6.9	12.2729	41	14	949.856	1129.32
93	Control	M	6.9	31.8114	41	14	1089.23	7451.51
93	Control	M	6.9	30.5028	41	14	1086.87	8839.94
93	Control	M	6.9	32.1963	41	14	1097.47	8568.44
94	Control	M	6.9	31.8114	41	14	1090.41	8317.49
94	Control	M	6.9	32.9562	41	14	1168.3	7272.74
94	Control	M	6.9	33.0816	41	14	1137.49	8151.23
95	Stevia	M	6.9	31.8114	41	14	1420.82	11092
95	Stevia	M	6.9	30.1691	41	14	1378.22	13645
95	Stevia	M	6.9	31.2928	41	14	1300.26	*
96	AIN93M	M	6.9	25.0765	41	14	1467.31	6140.92
96	AIN93M	M	6.9	24.9214	41	14	1387.2	4992.1
96	AIN93M	M	6.9	23.2421	41	14	1436.48	5307.9
97	Stevia	M	6.9	11.0317	41	14	423.422	3824.48
97	Stevia	M	6.9	12.5642	41	14	565.593	5394.79
97	Stevia	M	6.9	12.8489	41	14	816.703	5052.09
98	Glucosa	M	6.9	29.425	41	14	743.605	4476.34
98	Glucosa	M	6.9	33.2067	41	14	791.032	4534.1
98	Glucosa	M	6.9	29.5614	41	14	798.501	5047.78
99	Aspartame	M	6.9	14.6927	41	14	699.874	3336.7
99	Aspartame	M	6.9	11.6688	41	14	676.161	2474.51
99	Aspartame	M	6.9	21.4556		14
100	Control	M	6.9	*	41	14	739.424	3328.79
100	Control	M	6.9	*	41	14	794.78	3265.23
100	Control	M	6.9	*	41	14	690.556	2907.06
101	Sacarosa	M	6.9	45.659	41	14	874.304	2117.43
101	Sacarosa	M	6.9	57.9169	41	14	926.66	2929.46
101	Sacarosa	M	6.9	48.144	41	14	877.514	2493.95
102	AIN93M	M	6.9	19.2443		14	704.455	1906.17
102	AIN93M	M	6.9	19.9112		14	1150.82	5938.28
102	AIN93M	M	6.9	19.6278		14	735.204	2020.63
103	Mezcla ace:asp	M	6.9	15.4185	41	14	949.856	5326.29
103	Mezcla ace:asp	M	6.9	13.6685	41	14	722.294	3581.77
103	Mezcla ace:asp	M	6.9	14.9384	41	14	743.605	5691.66
104	Fructosa	M	6.9	40.58	41	14	526.117	5646.73
104	Fructosa	M	6.9	42.7733	41	14	518.317	4943.45
104	Fructosa	M	6.9	44.5393	41	14	562.214	8563.76
105	AIN93M	M	6.9	23.6507	41	14	293.325	7645.09
105	AIN93M	M	6.9	23.8126	41	14	316.316	6353.41
105	AIN93M	M	6.9	22.8273	41	14	370.083	3889.41
106	Sucralosa	M	6.9	34.4395	41	14	1388.99
106	Sucralosa	M	6.9	34.6823	41	14	1356.42
106	Sucralosa	M	6.9	35.997	41	14	1359.17
107	Fructosa	M	6.9	42.0327	41	14	666.263	7177.09
107	Fructosa	M	6.9	45.2538	41	14	645.661	8277.61
107	Fructosa	M	6.9	42.9835	41	14	666.263	8025.94
108	Aspartame	M	6.9	23.9735	41	14	1004.58
108	Aspartame	M	6.9	23.4062	41	14	1062.82	5466.79
108	Aspartame	M	6.9	24.0537	41	14	972.266
109	Fructosa	M	6.9	43.2974	41	14	1733.8	6085.59
109	Fructosa	M	6.9	43.8175	41	14	1776.46	6328.64
109	Fructosa	M	6.9	45.76	41	14	1806.93	5086.77
110	Aspartame	M	6.9	13.9313	41	14	606.523	3427.67
110	Aspartame	M	6.9	13.1277	41	14	533.706	2685.8
110	Aspartame	M	6.9	13.4007	41	14	661.217	3224.29
111	Sucralosa	H	6.9	27.4627	41	14	618.159	2471.48
111	Sucralosa	H	6.9	27.3907	41	14	575.515	2265.7
111	Sucralosa	H	6.9	28.0342	41	14	575.515	2509.8
112	Mezcla ace:asp	H	6.9	17.4268	41	14	434.834	1981.4
112	Mezcla ace:asp	H	6.9	16.9994	41	14	398.551	2146.86
112	Mezcla ace:asp	H	6.9	19.05	41	14	398.551	2176.98
113	Aspartame	H	6.9	20.1911	41	14	69	2109.95
113	Aspartame	H	6.9	16.1136	41	14	69	1414.81
113	Aspartame	H	6.9		41	14	69	69
114	Glucosa	H	6.9	14.4432	41	14	1218.94	2415.35
114	Glucosa	H	6.9	12.5642	41	14	1137.49	2222.37
114	Glucosa	H	6.9	12.2729	41	14	1089.23	2275.69
115	Mezcla ace:asp	H	6.9	15.885	41	14		3111.13
115	Mezcla ace:asp	H	6.9	15.885	41	14		2835.26
115	Mezcla ace:asp	H	6.9	28.736	41	14		2548.99
116	Fructosa	H	6.9	29.425	41	14	69	1874.64
116	Fructosa	H	6.9	35.5823	41	14	336.255	2010.38
116	Fructosa	H	6.9	30.7678	41	14	69	1906.17
117	Acesulfame K	H	6.9	50.9346	41	14	411.363	1901.66
117	Acesulfame K	H	6.9	51.1238	41	14	411.363	1926.48
117	Acesulfame K	H	6.9	52.1572	41	14	370.083	1771.5
118	Mezcla ace:asp	H	6.9	21.101	41	14	666.263	2539.16
118	Mezcla ace:asp	H	6.9	19.8171	41	14	690.556	2610.76
118	Mezcla ace:asp	H	6.9	21.9785	41	14	695.242	2615.73
119	Sacarosa	H	6.9	35.8789	41	14	1086.87	2406.35
119	Sacarosa	H	6.9	38.4193	41	14	1091.59	2651.9
119	Sacarosa	H	6.9	38.2498	41	14	1079.73	2279.81
120	Fructosa	H	6.9	40.0882	41	14	640.327	1227.32
120	Fructosa	H	6.9	47.1595	41		730.943	1535.33
120	Fructosa	H	6.9	42.7207	41	14	704.455	1410.33
121	Aspartame	H	6.9	15.6534	41	14	69	1325.5
121	Aspartame	H	6.9	13.9313	41	14	69	1228.46
121	Aspartame	H	6.9	17.4268	41	14	69	1519.18
122	Stevia	H	6.9	24.6087	41	14	735.204	1480.73
122	Stevia	H	6.9	25.8409	41	14	739.424	1571.5
122	Stevia	H	6.9	23.8126	41	14	743.605	1451.71
123	AIN93M	H	6.9	27.3184	41	14	69	1099.53
123	AIN93M	H	6.9	26.2911	41	14	69	1056.51
123	AIN93M	H	6.9	29.2882	41	14	69	1206.14
124	Control	H	6.9	37.6237	41	14	510.287	1915.76
124	Control	H	6.9	35.9379	41	14	493.464	1676.13
124	Control	H	6.9	40.2526	41	14	465.945	2089.26
125	Stevia	H	6.9	13.8005	41	14	417.479	2321.13
125	Stevia	H	6.9	12.8489	41	14	411.363	2473.3
125	Stevia	H	6.9	12.5642	41	14	423.422	2289.23
126	Glucosa	H	6.9	26.5878	41	14	*	1634.38
126	Glucosa	H	6.9	27.028	41	14	*	1670
126	Glucosa	H	6.9	28.3165	41	14	174.855	1862.27
127	Glucosa	H	6.9	21.9785	41	14	1443.38	2887.37
127	Glucosa	H	6.9	22.491	41	14	1475.77	3059.29
127	Glucosa	H	6.9	22.3213	41	14	1457.96	2963.92
128	Control	H	6.9	37.0484	41	14	526.117	1427.12
128	Control	H	6.9	38.6446	41	14	502.01	1424.88
128	Control	H	6.9	38.3063	41	14	522.244	1463.43
129	AIN93M	H	6.9	32.9562	41	14	69	1976.29
129	AIN93M	H	6.9	34.1954	41	14	293.325	2093.85
129	AIN93M	H	6.9	30.8338	41	14	230.022	1755.86
130	Sacarina	H	6.9	34.3176	41	14	429.203	2674.48
130	Sacarina	H	6.9	34.4395	41	14	370.083	2784.96
130	Sacarina	H	6.9	31.6823	41	14	354.001	2572.38
131	Sacarosa	H	6.9	30.2361	41	14	759.952	4305
131	Sacarosa	H	6.9	34.9239	41	14	722.294	4355.85
131	Sacarosa	H	6.9	34.6217	41	14	787.255	4294.19
132	Sucralosa	H	6.9	9.9989	41	14	713.469	2485.44
132	Sucralosa	H	6.9	9.24437	41	14	650.919	2309.89
132	Sucralosa	H	6.9	9.62932	41	14	612.391	2231.14
133	Glucosa	M	6.9	19.6278	41	14	1098.63	3876.34
133	Glucosa	M	6.9	18.0508	41	14	1050.53	2982.58
133	Glucosa	M	6.9	18.2545	41	14	1022.78	3525.79
134	Sacarina	M	6.9	4.28071	41	14	1271.19	2614.48
134	Sacarina	M	6.9	5.1138		14	1343.54	2775.99
134	Sacarina	M	6.9	6.42936		14	1367.37	3015.4
135	Glucosa	M	6.9	49.2134	41	14	*	3085.82
135	Glucosa	M	6.9	56.9419	41	14	*	4606.22
135	Glucosa	M	6.9	56.2273	41	14	*	4860.16
136	Sucralosa	M	6.9	24.4512	41	14		3790.78
136	Sucralosa	M	6.9	26.4398	41	14		3913.19
136	Sucralosa	M	6.9	27.8922	41	14		3781.2
137	Aspartame	M	6.9	26.5138		14	612.391	3158.7
137	Aspartame	M	6.9	27.3184		14	640.327	3255.32
137	Aspartame	M	6.9	29.0131		14	722.294	3328.07
138	Aspartame	M	6.9	23.1596	41	14	1060.38	3980.33
138	Aspartame	M	6.9	20.9217	41	14	963.949	3284.42
138	Aspartame	M	6.9	22.1504	41	14	975.016	3829.31
139	Mezcla ace:asp	M	6.9	51.171	41	14	1510.84	5137.12
139	Mezcla ace:asp	M	6.9	56.8529	41	14	1519.08	5705.49
139	Mezcla ace:asp	M	6.9	58.3132	41	14	1520.72	5252.09
140	Aspartame	M	6.9	21.8054	41	14	555.34	4119.63
140	Aspartame	M	6.9	23.8126	41	14	606.523	4002.11
140	Aspartame	M	6.9	23.9735	41	14	588.276	5337.82
141	Sucralosa	M	6.9	18.0508	41	14	1414.69
141	Sucralosa	M	6.9	18.656	41	14	1126.24	3322.32
141	Sucralosa	M	6.9	16.1136	41	14	1433.01	4935.04
142	AIN93M	M	6.9	23.1596	41	14	1928.66	3152.47
142	AIN93M	M	6.9	22.7436	41	14	1926.58	3250.37
142	AIN93M	M	6.9	22.3213	41	14	2082.82	3512.28
143	Control	M	6.9	34.4395	41	14	1772.08	3135.89
143	Control	M	6.9	36.5836	41	14	1634.62	2652.53
143	Control	M	6.9	37.7381	41	14	1643.12	2654.41
144	Acesulfame K	M	6.9	17.2143	41	14	1161.78	3156.62
144	Acesulfame K	M	6.9	19.2443	41	14	1210.67	3744.68
144	Acesulfame K	M	6.9	22.1504	41	14	1221	3644.66
145	Fructosa	M	6.9	47.0604	41	14	1727.86	8701.17
145	Fructosa	M	6.9	45.8608	41	14	1733.8	6407.81
145	Fructosa	M	6.9	38.7569	41	14	1703.96	4876.69
146	Acesulfame K	M	6.9	7.97199		14	456.034	1420.41
146	Acesulfame K	M	6.9	7.97199		14	456.034	1467.9
146	Acesulfame K	M	6.9	7.49632		14	434.834	1358.72
147	Aspartame	M	6.9	27.028	41	14	1146.4	3546.89
147	Aspartame	M	6.9	28.5967	41	14	1119.42	3581.77
147	Aspartame	M	6.9	28.5967	41	14	1146.4	3855.2
148	Sacarina	M	6.9	31.2928	41	14	1551.67	5440.68
148	Sacarina	M	6.9	39.5371	41	14	1747.11	4722.28
148	Sacarina	M	6.9	37.1062	41	14	1647.74	5971.63
149	Fructosa	M	6.9	52.9943	41	14	1341.69	2607.03
149	Fructosa	M	6.9	51.2654	41	14	1263.31	2393.76
149	Fructosa	M	6.9	52.2973	41	14	1352.75	2194.99
150	Sucralosa	M	6.9	17.4268	41	14	1017.62	5054.25
150	Sucralosa	M	6.9	19.2443	41	14	1089.23	5777.85
150	Sucralosa	M	6.9	17.5322	41	14	1061.6	5535.19
151	Aspartame	M	6.9	12.7073	41	14	890.181	2189.75
151	Aspartame	M	6.9	17.9482	41		1056.7	3074.24
151	Aspartame	M	6.9	13.1277	41	14	823.807	1786.04
152	Fructosa	M	6.9		41	14	1304.09	4184.02
152	Fructosa	M	6.9		41	14	1289.69	4943.45
152	Fructosa	M	6.9		41	14	1280.96	4774.46
153	AIN93M	M	6.9		41	14	1527.28	3728.9
153	AIN93M	M	6.9		41	14	1401.45	2429.79
153	AIN93M	M	6.9		41	14	2322.25	3066.08
155	Stevia	H	6.9	33.0816	41	14	1429.54	2876.91
155	Stevia	H	6.9	36.5836	41	14	1470.7	3336.7
155	Stevia	H	6.9	37.4517	41	14	1479.99
156	Sucralosa	H	6.9	31.0311	41	14	502.01	3519.78
156	Sucralosa	H	6.9	33.0816	41	14	518.317	3649.3
156	Sucralosa	H	6.9	31.8114	41	14	502.01	3470.51
157	Control	H	6.9	26.4398	41	14	661.217	1888.14
157	Control	H	6.9	28.1049	41	14	676.161	2082.37
157	Control	H	6.9	25.6135	41	14	581.959	1671.12
158	Sacarina	H	6.9	22.1504	41	14		1367.72
158	Sacarina	H	6.9	21.8054	41	14		1308
158	Sacarina	H	6.9	21.6311	41	14		1317.04
159	Fructosa	H	6.9	13.4007	41	14	606.523	506.438
159	Fructosa	H	6.9	50.7925	41	14	666.263	1563.16
159	Fructosa	H	6.9	47.6533	41	14	713.469	1531.99
160	Sucralosa	H	6.9	29.4933	41		612.391	3940.41
160	Sucralosa	H	6.9	30.3697	41		581.959	4655
160	Sucralosa	H	6.9	30.2361	41		555.34
161	Sacarosa	H	6.9	53.3178	41	14	606.523	3191.38
161	Sacarosa	H	6.9	53.7321	41	14	612.391	1981.96
161	Sacarosa	H	6.9	55.0554	41	14	603.551	3155.23
162	Fructosa	H	6.9	55.7331	41	14	1202.34	3352.58
162	Fructosa	H	6.9	55.1913	41	14	1238.32	3145.55
162	Fructosa	H	6.9	53.7321	41	14	1202.34	3212.36
163	Mezcla ace:asp	H	6.9	51.9702	41	14	1234.27	2546.53
163	Mezcla ace:asp	H	6.9	47.4561	41	14	1332.39	2497.61
163	Mezcla ace:asp	H	6.9	51.0293	41	14	1239.33	2623.19
164	Aspartame	H	6.9	21.4556	41	14	398.551	1937.78
164	Aspartame	H	6.9	23.1596	41	14	445.682	2093.85
164	Aspartame	H	6.9	22.8273	41	14	434.834	1921.97
165	AIN93M	H	6.9	31.2928	41	14	445.682	1484.07
165	AIN93M	H	6.9	30.7678	41	14	510.287	1547.57
165	AIN93M	H	6.9	31.6176	41	14	484.624	1574.29
166	Fructosa	H	6.9	33.9502	41	14	370.083	1761.45
166	Fructosa	H	6.9	39.204	41	14	265.712	2197.9
166	Fructosa	H	6.9	35.7605	41	14	384.851	1836.44
167	Acesulfame K	H	6.9	33.2067	41	14	370.083	1633.26
167	Acesulfame K	H	6.9	43.61	41	14	280.243	1963.25
167	Acesulfame K	H	6.9	52.5767	41	14	230.022	2010.38
168	Sucralosa	H	6.9	13.6685	41	14		1579.85
168	Sucralosa	H	6.9	14.6927	41	14		1753.63
168	Sucralosa	H	6.9	11.5128	41	14		469.301
169	Acesulfame K	H	6.9		41	14	502.01	1061.25
169	Acesulfame K	H	6.9		41	14	555.34	1266.07
169	Acesulfame K	H	6.9		41	14	445.682	573.361
170	Aspartame	H	6.9	37.0484	41	14	618.159	1509.71
170	Aspartame	H	6.9	38.1931	41	14	656.104	2290.41
170	Aspartame	H	6.9	39.7582	41	14	666.263	2560.67
171	Stevia	H	6.9	34.561	41	14	859.632	2064.04
171	Stevia	H	6.9	37.0484	41	14	792.91	2008.11
171	Stevia	H	6.9	32.5778	41	14	759.952	1878.01
172	Sacarina	H	6.9		41	14	629.416	1406.97
172	Sacarina	H	6.9		41	14	640.327	1410.89
172	Sacarina	H	6.9		41	14	681.018	1420.41
173	Fructosa	H	6.9	28.736	41	14	445.682	2128.96
173	Fructosa	H	6.9	24.4512	41	14	475.462	1871.82
173	Fructosa	H	6.9	28.3165	41	14	423.422	2016.08
174	Aspartame	H	6.9	54.6466	41	14	634.913	3149.7
174	Aspartame	H	6.9	49.1167	41	14	634.913	2899.17
174	Aspartame	H	6.9	48.729	41	14	656.104	1021.97
175	Stevia	H	6.9	18.4562	41	14	465.945	1255.83
175	Stevia	H	6.9	22.3213	41	14	423.422	1707.88
175	Stevia	H	6.9	20.0049	41	14	502.01	1572.06
176	Sacarosa	H	6.9	47.8499	41	14	1084.49	2595.87
176	Sacarosa	H	6.9	39.4263	41	14	1004.58	1985.37
176	Sacarosa	H	6.9	58.2253	41	14	1009.82	3379.41
*	Indica un dato atipico de acuerdo con la prueba de desviación absoluta de la mediana
